# Supplementary material for: 4-Chloro-N-(pyrazin-2-yl)aniline
Source: Acta Crystallogr Sect E Struct Rep Online. 2008 Dec 13;65(Pt 1):o113. doi: 10.1107/S1600536808041172 (PMC2968035; doi:10.1107/S1600536808041172)
Supplement: Supplementary file 1 [file e-65-0o113-sup1.cif]

##############################################################################
###                                                                        ###
###        Electronic paper (Acta Crystallographica Section E)             ###
###                                                                        ###
##############################################################################
#                                                                            #
# This CIF contains the data in a paper accepted for publication in Acta     #
# Crystallographica Section E. It conforms to the requirements of Notes      #
# for Authors for Section E, and has been peer reviewed under the auspices   #
# of the IUCr Commission on Journals.                                        #
#                                                                            #
# Full details of the Crystallographic Information File format               #
# are given in the paper "The Crystallographic Information File (CIF):       #
# a New Standard Archive File for Crystallography" by S. R. Hall, F. H.      #
# Allen and I. D. Brown [Acta Cryst. (1991), A47, 655-685].                  #
#                                                                            #
# The current version of the core CIF dictionary is obtainable from          #
# ftp://ftp.iucr.org/pub/cif_core.dic. The current version number is 2.4.    #
#                                                                            #
# Software is freely available for graphical display of the structure(s) in  #
# this CIF.  For information consult the CIF home page http://www.iucr.org/  #
# cif/home.html                                                              #
#                                                                            #
# This file may be used for bona fide research purposes within the           #
# scientific community so long as proper attribution is given to the journal # 
# article from which it was obtained.                                        #
#                                                                            #
##############################################################################
                                             
data_global
_audit_creation_method     SHELXL-97
_journal_date_recd_electronic     2008-12-04
_journal_date_accepted     2008-12-05
_journal_name_full     'Acta Crystallographica, Section E'
_journal_year     2009
_journal_volume     65
_journal_issue      1
_journal_page_first     o113
_journal_page_last     o113
_journal_paper_category     QO
_journal_coeditor_code     TK2340
_publ_contact_author
;
     Dr. Seik Weng Ng
     Department of Chemistry
     University of Malaya
     50603 Kuala Lumpur
     Malaysia
;
_publ_contact_author_email     seikweng@um.edu.my
_publ_contact_author_fax     '03 7967 4193'
_publ_contact_author_phone     '03 7967 6778'
_publ_section_title
;
4-Chloro-<i>N</i>-(pyrazin-2-yl)aniline
;
loop_
    _publ_author_name
    _publ_author_address
    'Wan Saffiee, Wan Ainna Mardhiah'
;
     Department of Chemistry
     University of Malaya
     50603 Kuala Lumpur
     Malaysia
;
    'Idris, Azila'
;
     Department of Chemistry
     University of Malaya
     50603 Kuala Lumpur
     Malaysia
;
    'Aiyub, Zaharah'
;
     Department of Chemistry
     University of Malaya
     50603 Kuala Lumpur
     Malaysia
;
    'Abdullah, Zanariah'
;
     Department of Chemistry
     University of Malaya
     50603 Kuala Lumpur
     Malaysia
;
    'Ng, Seik Weng'
;
     Department of Chemistry
     University of Malaya
     50603 Kuala Lumpur
     Malaysia
;
_publ_section_synopsis     .
data_I
_audit_creation_method     SHELXL-97
_chemical_name_systematic
;
4-Chloro-<i>N</i>-(pyrazin-2-yl)aniline
;
_chemical_name_common     ?
_chemical_formula_moiety     'C10 H8 Cl N3'
_chemical_formula_sum     'C10 H8 Cl N3'
_chemical_formula_iupac     'C10 H8 Cl N3'
_chemical_formula_weight     205.64
_chemical_melting_point     ?
_symmetry_cell_setting     Monoclinic
_symmetry_space_group_name_H-M     'P 21/c'
_symmetry_space_group_name_Hall     '-P 2ybc'
loop_
    _symmetry_equiv_pos_as_xyz
    'x, y, z'
    '-x, y+1/2, -z+1/2'
    '-x, -y, -z'
    'x, -y-1/2, z-1/2'
_cell_length_a     12.1257(3)
_cell_length_b     3.79440(10)
_cell_length_c     19.7242(5)
_cell_angle_alpha     90.00
_cell_angle_beta     91.370(2)
_cell_angle_gamma     90.00
_cell_volume     907.25(4)
_cell_formula_units_Z     4
_cell_measurement_reflns_used     2160
_cell_measurement_theta_min     2.6
_cell_measurement_theta_max     28.1
_cell_measurement_temperature     100(2)
_exptl_crystal_description     Plate
_exptl_crystal_colour     Yellow
_exptl_crystal_size_max     0.25
_exptl_crystal_size_mid     0.05
_exptl_crystal_size_min     0.01
_exptl_crystal_density_diffrn     1.506
_exptl_crystal_density_meas     ?
_exptl_crystal_density_method     'not measured'
_exptl_crystal_F_000     424
_exptl_absorpt_coefficient_mu     0.378
_exptl_absorpt_correction_type     Multi-scan
_exptl_absorpt_process_details     '(SADABS; Sheldrick, 1996)'
_exptl_absorpt_correction_T_min     0.9115
_exptl_absorpt_correction_T_max     0.9962
_diffrn_ambient_temperature     100(2)
_diffrn_radiation_type     MoK\a
_diffrn_radiation_wavelength     0.71073
_diffrn_radiation_source     'fine-focus sealed tube'
_diffrn_radiation_monochromator     graphite
_diffrn_measurement_device_type     'Bruker SMART APEX diffractometer'
_diffrn_measurement_method     '\w scans'
_diffrn_detector_area_resol_mean     ?
_diffrn_reflns_number     7922
_diffrn_reflns_av_R_equivalents     0.0334
_diffrn_reflns_av_sigmaI/netI     0.0314
_diffrn_reflns_theta_min     1.68
_diffrn_reflns_theta_max     27.50
_diffrn_reflns_theta_full     27.50
_diffrn_measured_fraction_theta_max     0.998
_diffrn_measured_fraction_theta_full     0.998
_diffrn_reflns_limit_h_min     -15
_diffrn_reflns_limit_h_max     15
_diffrn_reflns_limit_k_min     -4
_diffrn_reflns_limit_k_max     4
_diffrn_reflns_limit_l_min     -25
_diffrn_reflns_limit_l_max     24
_diffrn_standards_number     0
_diffrn_standards_interval_count     0
_diffrn_standards_interval_time     0
_diffrn_standards_decay_%     0
_reflns_number_total     2073
_reflns_number_gt     1633
_reflns_threshold_expression     I>2\s(I)
_refine_ls_structure_factor_coef     Fsqd
_refine_ls_matrix_type     full
_refine_ls_R_factor_all     0.0546
_refine_ls_R_factor_gt     0.0374
_refine_ls_wR_factor_gt     0.1049
_refine_ls_wR_factor_ref     0.1279
_refine_ls_goodness_of_fit_ref     1.142
_refine_ls_restrained_S_all     1.142
_refine_ls_number_reflns     2073
_refine_ls_number_parameters     131
_refine_ls_number_restraints     1
_refine_ls_hydrogen_treatment     mixed
_refine_ls_weighting_scheme     calc
_refine_ls_weighting_details
         'calc w=1/[\s^2^(Fo^2^)+(0.0761P)^2^+0.0551P] where P=(Fo^2^+2Fc^2^)/3'
_atom_sites_solution_hydrogens     geom
_atom_sites_solution_primary     direct
_atom_sites_solution_secondary     difmap
_refine_ls_shift/su_max     0.001
_refine_ls_shift/su_mean     0.001
_refine_diff_density_max     0.393
_refine_diff_density_min     -0.277
_refine_ls_extinction_method     none
_refine_ls_extinction_coef     ?
loop_
    _atom_type_symbol
    _atom_type_description
    _atom_type_scat_dispersion_real
    _atom_type_scat_dispersion_imag
    _atom_type_scat_source
    'C' 'C' 0.0033 0.0016
                         'International Tables Vol C Tables 4.2.6.8 and 6.1.1.4'
    'H' 'H' 0.0000 0.0000
                         'International Tables Vol C Tables 4.2.6.8 and 6.1.1.4'
    'N' 'N' 0.0061 0.0033
                         'International Tables Vol C Tables 4.2.6.8 and 6.1.1.4'
    'Cl' 'Cl' 0.1484 0.1585
                         'International Tables Vol C Tables 4.2.6.8 and 6.1.1.4'
_computing_data_collection     'APEX2  (Bruker, 2007)'
_computing_cell_refinement     'SAINT (Bruker, 2007)'
_computing_data_reduction     'SAINT (Bruker, 2007)'
_computing_structure_solution     'SHELXS97 (Sheldrick, 2008)'
_computing_structure_refinement     'SHELXL97 (Sheldrick, 2008)'
_computing_molecular_graphics     'X-SEED (Barbour, 2001)'
_computing_publication_material     'publCIF (Westrip, 2009)'
loop_
    _atom_site_type_symbol
    _atom_site_label
    _atom_site_fract_x
    _atom_site_fract_y
    _atom_site_fract_z
    _atom_site_U_iso_or_equiv
    _atom_site_adp_type
    _atom_site_calc_flag
    _atom_site_refinement_flags
    _atom_site_occupancy
    _atom_site_disorder_assembly
    _atom_site_disorder_group
    Cl Cl1 1.04801(4) -0.07942(15) 0.36089(3) 0.0269(2) Uani d . 1 . .
    N N1 0.59098(13) 0.2944(5) 0.43167(8) 0.0173(4) Uani d D 1 . .
    H H1 0.5832(19) 0.359(6) 0.4742(6) 0.019(6) Uiso d D 1 . .
    N N2 0.40848(13) 0.4535(5) 0.42294(8) 0.0152(4) Uani d . 1 . .
    N N3 0.39085(14) 0.1755(5) 0.29204(8) 0.0182(4) Uani d . 1 . .
    C C1 0.69716(16) 0.1986(5) 0.41131(10) 0.0147(4) Uani d . 1 . .
    C C2 0.76584(16) 0.0278(5) 0.45861(10) 0.0165(4) Uani d . 1 . .
    H H2 0.7381 -0.0315 0.5018 0.020 Uiso calc R 1 . .
    C C3 0.87334(16) -0.0565(5) 0.44384(10) 0.0181(4) Uani d . 1 . .
    H H3 0.9196 -0.1710 0.4766 0.022 Uiso calc R 1 . .
    C C4 0.91273(16) 0.0283(5) 0.38059(11) 0.0173(4) Uani d . 1 . .
    C C5 0.84635(16) 0.1980(5) 0.33265(10) 0.0176(4) Uani d . 1 . .
    H H5 0.8745 0.2545 0.2894 0.021 Uiso calc R 1 . .
    C C6 0.73893(16) 0.2849(5) 0.34796(10) 0.0155(4) Uani d . 1 . .
    H H6 0.6935 0.4033 0.3154 0.019 Uiso calc R 1 . .
    C C7 0.49564(16) 0.3053(5) 0.39334(9) 0.0141(4) Uani d . 1 . .
    C C8 0.48498(16) 0.1632(5) 0.32725(10) 0.0159(4) Uani d . 1 . .
    H H8 0.5473 0.0556 0.3075 0.019 Uiso calc R 1 . .
    C C9 0.30456(17) 0.3280(6) 0.32195(10) 0.0185(4) Uani d . 1 . .
    H H9 0.2360 0.3451 0.2979 0.022 Uiso calc R 1 . .
    C C10 0.31373(16) 0.4595(5) 0.38676(10) 0.0168(4) Uani d . 1 . .
    H H10 0.2503 0.5588 0.4067 0.020 Uiso calc R 1 . .
loop_
    _atom_site_aniso_label
    _atom_site_aniso_U_11
    _atom_site_aniso_U_22
    _atom_site_aniso_U_33
    _atom_site_aniso_U_12
    _atom_site_aniso_U_13
    _atom_site_aniso_U_23
    Cl1 0.0139(3) 0.0324(3) 0.0346(3) 0.0038(2) 0.0035(2) -0.0016(2)
    N1 0.0157(8) 0.0266(9) 0.0096(8) 0.0025(7) 0.0006(6) -0.0028(7)
    N2 0.0154(8) 0.0179(8) 0.0124(8) 0.0017(6) 0.0004(6) 0.0011(6)
    N3 0.0190(9) 0.0222(9) 0.0134(8) -0.0051(7) -0.0009(6) 0.0010(7)
    C1 0.0134(9) 0.0158(9) 0.0148(9) -0.0009(7) -0.0007(7) -0.0024(7)
    C2 0.0194(10) 0.0181(10) 0.0121(9) -0.0008(8) -0.0014(7) 0.0000(7)
    C3 0.0180(10) 0.0168(10) 0.0192(10) 0.0019(8) -0.0039(8) 0.0009(8)
    C4 0.0121(9) 0.0178(10) 0.0219(10) -0.0001(7) 0.0004(7) -0.0040(8)
    C5 0.0177(10) 0.0203(10) 0.0148(9) -0.0034(8) 0.0028(7) -0.0018(8)
    C6 0.0155(9) 0.0166(9) 0.0142(9) -0.0008(7) -0.0017(7) 0.0005(7)
    C7 0.0143(9) 0.0154(9) 0.0125(9) -0.0014(7) 0.0003(7) 0.0020(7)
    C8 0.0164(10) 0.0186(10) 0.0129(9) -0.0012(8) 0.0024(7) -0.0008(8)
    C9 0.0154(10) 0.0236(10) 0.0163(10) -0.0025(8) -0.0018(7) 0.0045(8)
    C10 0.0145(9) 0.0192(10) 0.0167(10) 0.0008(8) 0.0013(7) 0.0026(8)
loop_
    _geom_bond_atom_site_label_1
    _geom_bond_atom_site_label_2
    _geom_bond_site_symmetry_2
    _geom_bond_distance
    _geom_bond_publ_flag
    Cl1 C4 . 1.743(2) ?
    N1 C7 . 1.367(2) ?
    N1 C1 . 1.406(2) ?
    N1 H1 . 0.881(10) ?
    N2 C10 . 1.338(2) ?
    N2 C7 . 1.343(2) ?
    N3 C8 . 1.323(3) ?
    N3 C9 . 1.344(3) ?
    C1 C2 . 1.395(3) ?
    C1 C6 . 1.398(3) ?
    C2 C3 . 1.380(3) ?
    C2 H2 . 0.9500 ?
    C3 C4 . 1.385(3) ?
    C3 H3 . 0.9500 ?
    C4 C5 . 1.386(3) ?
    C5 C6 . 1.384(3) ?
    C5 H5 . 0.9500 ?
    C6 H6 . 0.9500 ?
    C7 C8 . 1.414(3) ?
    C8 H8 . 0.9500 ?
    C9 C10 . 1.374(3) ?
    C9 H9 . 0.9500 ?
    C10 H10 . 0.9500 ?
loop_
    _geom_angle_atom_site_label_1
    _geom_angle_atom_site_label_2
    _geom_angle_atom_site_label_3
    _geom_angle_site_symmetry_1
    _geom_angle_site_symmetry_3
    _geom_angle
    _geom_angle_publ_flag
    C7 N1 C1 . . 128.19(16) ?
    C7 N1 H1 . . 114.2(15) ?
    C1 N1 H1 . . 117.6(15) ?
    C10 N2 C7 . . 116.74(16) ?
    C8 N3 C9 . . 117.11(17) ?
    C2 C1 C6 . . 118.89(18) ?
    C2 C1 N1 . . 117.73(17) ?
    C6 C1 N1 . . 123.26(17) ?
    C3 C2 C1 . . 121.21(18) ?
    C3 C2 H2 . . 119.4 ?
    C1 C2 H2 . . 119.4 ?
    C2 C3 C4 . . 118.96(18) ?
    C2 C3 H3 . . 120.5 ?
    C4 C3 H3 . . 120.5 ?
    C3 C4 C5 . . 121.05(18) ?
    C3 C4 Cl1 . . 119.53(16) ?
    C5 C4 Cl1 . . 119.42(16) ?
    C6 C5 C4 . . 119.75(19) ?
    C6 C5 H5 . . 120.1 ?
    C4 C5 H5 . . 120.1 ?
    C5 C6 C1 . . 120.14(18) ?
    C5 C6 H6 . . 119.9 ?
    C1 C6 H6 . . 119.9 ?
    N2 C7 N1 . . 115.87(17) ?
    N2 C7 C8 . . 120.33(17) ?
    N1 C7 C8 . . 123.78(18) ?
    N3 C8 C7 . . 121.97(18) ?
    N3 C8 H8 . . 119.0 ?
    C7 C8 H8 . . 119.0 ?
    N3 C9 C10 . . 121.19(19) ?
    N3 C9 H9 . . 119.4 ?
    C10 C9 H9 . . 119.4 ?
    N2 C10 C9 . . 122.63(18) ?
    N2 C10 H10 . . 118.7 ?
    C9 C10 H10 . . 118.7 ?
loop_
    _geom_torsion_atom_site_label_1
    _geom_torsion_atom_site_label_2
    _geom_torsion_atom_site_label_3
    _geom_torsion_atom_site_label_4
    _geom_torsion_site_symmetry_1
    _geom_torsion_site_symmetry_2
    _geom_torsion_site_symmetry_3
    _geom_torsion_site_symmetry_4
    _geom_torsion
    _geom_torsion_publ_flag
    C7 N1 C1 C2 . . . . -146.4(2) ?
    C7 N1 C1 C6 . . . . 37.6(3) ?
    C6 C1 C2 C3 . . . . -0.1(3) ?
    N1 C1 C2 C3 . . . . -176.21(19) ?
    C1 C2 C3 C4 . . . . -0.5(3) ?
    C2 C3 C4 C5 . . . . 0.6(3) ?
    C2 C3 C4 Cl1 . . . . -179.50(16) ?
    C3 C4 C5 C6 . . . . 0.0(3) ?
    Cl1 C4 C5 C6 . . . . -179.91(15) ?
    C4 C5 C6 C1 . . . . -0.6(3) ?
    C2 C1 C6 C5 . . . . 0.7(3) ?
    N1 C1 C6 C5 . . . . 176.58(18) ?
    C10 N2 C7 N1 . . . . -178.56(17) ?
    C10 N2 C7 C8 . . . . -0.4(3) ?
    C1 N1 C7 N2 . . . . -171.00(19) ?
    C1 N1 C7 C8 . . . . 10.9(3) ?
    C9 N3 C8 C7 . . . . -0.4(3) ?
    N2 C7 C8 N3 . . . . 1.2(3) ?
    N1 C7 C8 N3 . . . . 179.22(19) ?
    C8 N3 C9 C10 . . . . -1.1(3) ?
    C7 N2 C10 C9 . . . . -1.1(3) ?
    N3 C9 C10 N2 . . . . 1.9(3) ?
loop_
    _geom_hbond_atom_site_label_D
    _geom_hbond_atom_site_label_H
    _geom_hbond_atom_site_label_A
    _geom_hbond_site_symmetry_A
    _geom_hbond_distance_DH
    _geom_hbond_distance_HA
    _geom_hbond_distance_DA
    _geom_hbond_angle_DHA
    _geom_hbond_publ_flag
    N1 H1 N2 3_666 0.880(10)
                           2.150(10)
                                   3.023(2) 171(2) yes
