# Supplementary material for: 4-Chloro-N-(pyrazin-2-yl)aniline
Source: Acta Crystallogr Sect E Struct Rep Online. 2008 Dec 13;65(Pt 1):o113. doi: 10.1107/S1600536808041172 (PMC2968035; doi:10.1107/S1600536808041172)
Supplement: Supplementary file 2 [file e-65-0o113-Isup2.hkl]

# 
# h,k,l, Fc-squared, Fo-squared, sigma(Fo-squared) and status flag 
# 
data_I
_shelx_title '  P21/c' 
_shelx_refln_list_code          4 
_shelx_F_calc_maximum      140.00 
_exptl_crystal_F_000       424.00 
_reflns_d_resolution_high  0.7697 
 
loop_ 
 _symmetry_equiv_pos_as_xyz 
 'x, y, z' 
 '-x, y+1/2, -z+1/2' 
 '-x, -y, -z' 
 'x, -y-1/2, z-1/2' 
 
_cell_length_a    12.1257 
_cell_length_b     3.7944 
_cell_length_c    19.7242 
_cell_angle_alpha  90.000 
_cell_angle_beta   91.370 
_cell_angle_gamma  90.000 
 
_shelx_F_squared_multiplier     1.000 
 
loop_ 
 _refln_index_h 
 _refln_index_k 
 _refln_index_l 
 _refln_F_squared_calc 
 _refln_F_squared_meas 
 _refln_F_squared_sigma 
 _refln_observed_status 
   1   0   0      680.94        0.23      0.32 o 
   4   0   0       52.89       45.66      5.69 o 
   5   0   0     1083.77      419.31     12.69 o 
   6   0   0     1133.62      813.61     19.90 o 
   7   0   0       16.88       34.16      5.86 o 
   8   0   0       97.79       86.14      5.64 o 
   9   0   0     2473.86     2538.68     34.71 o 
  10   0   0       51.22       85.63     19.60 o 
  11   0   0     3700.05     3685.52     61.72 o 
  12   0   0        8.87        8.47      6.76 o 
  13   0   0        4.14       -2.96      6.83 o 
  14   0   0      162.25      169.26     12.48 o 
  15   0   0       59.23       70.38     15.85 o 
   1   1   0      980.29      978.83      7.75 o 
   2   1   0     1015.36     1075.38      7.46 o 
   3   1   0        0.05       -2.44      2.07 o 
   4   1   0      205.77      203.76      4.96 o 
   5   1   0      616.00      627.93      9.69 o 
   6   1   0       91.55       84.80      3.90 o 
   7   1   0       44.97       46.33      3.96 o 
   8   1   0      712.39      764.30     11.61 o 
   9   1   0       16.42       11.64      4.10 o 
  10   1   0       39.76       28.60      6.94 o 
  11   1   0      434.60      433.58     11.80 o 
  12   1   0       19.91       28.46      9.39 o 
  13   1   0       45.94       53.60      7.61 o 
  14   1   0       18.72       22.83      6.45 o 
  15   1   0       14.57        3.03      7.03 o 
   0   2   0       22.73       16.97      3.10 o 
   1   2   0     2007.24     2022.97     14.20 o 
   2   2   0      120.91      121.19      3.54 o 
   3   2   0      177.55      176.27      4.58 o 
   4   2   0       26.26       41.20      3.14 o 
   5   2   0        8.24       11.47      3.62 o 
   6   2   0      449.86      427.63      9.39 o 
   7   2   0      249.95      231.06      7.95 o 
   8   2   0      273.15      256.04      8.64 o 
   9   2   0      194.37      206.83      9.49 o 
  10   2   0      231.74      233.87     11.75 o 
  11   2   0       76.39       73.87      9.68 o 
  12   2   0       81.93       80.06      8.45 o 
  13   2   0        5.32       -1.56      5.37 o 
  14   2   0       33.33       49.62      7.13 o 
   1   3   0      134.90      141.41      4.85 o 
   2   3   0      383.54      382.75      7.41 o 
   3   3   0      139.85      145.34      5.76 o 
   4   3   0      492.02      486.60     10.97 o 
   5   3   0      649.62      654.99     12.72 o 
   6   3   0      911.29      885.94     14.97 o 
   7   3   0      338.60      334.27     10.26 o 
   8   3   0       30.18       25.74      5.55 o 
   9   3   0      104.95      112.24     10.38 o 
  10   3   0       28.59       26.59      6.97 o 
  11   3   0       10.89        6.52      5.69 o 
  12   3   0        1.74       -0.36      7.10 o 
   0   4   0       66.93       87.16      7.87 o 
   1   4   0        6.79        8.29      4.37 o 
   2   4   0      137.43      125.92      9.06 o 
   3   4   0        8.32        0.80      4.58 o 
   4   4   0        9.23        2.29      5.10 o 
   5   4   0        4.60       -0.77      4.87 o 
   6   4   0       67.93       73.44      9.36 o 
   7   4   0        9.69       12.55      7.42 o 
   8   4   0        7.29        1.36     12.96 o 
   9   4   0       40.41       49.35      9.08 o 
 -15   1   1       42.28       36.03      8.08 o 
 -14   1   1      312.58      277.99     20.07 o 
 -13   1   1       57.82       70.01      6.59 o 
 -12   1   1      188.32      201.44      7.47 o 
 -11   1   1       22.40       13.19      4.56 o 
 -10   1   1      315.40      287.19      9.57 o 
  -9   1   1      529.04      510.53     10.25 o 
  -8   1   1      180.98      170.39      6.34 o 
  -7   1   1     1457.48     1416.87     15.67 o 
  -6   1   1     2230.11     2309.55     24.21 o 
  -5   1   1     1908.03     1987.23     16.51 o 
  -4   1   1        1.42        1.50      2.20 o 
  -3   1   1     1196.27     1186.50     13.11 o 
  -2   1   1       35.16       33.46      2.42 o 
  -1   1   1    10372.57    10710.09     62.54 o 
   0   1   1     1806.20     1823.76     10.90 o 
   1   1   1     3049.79     3081.63     24.60 o 
   2   1   1      506.72      459.23      4.91 o 
   3   1   1      120.76      110.55      3.21 o 
   4   1   1      508.03      483.71      8.51 o 
   5   1   1      169.39      142.48      4.37 o 
   6   1   1      718.04      767.60     10.31 o 
   7   1   1       37.07       41.91      3.85 o 
   8   1   1      305.61      348.70      8.15 o 
   9   1   1      217.41      210.35      8.54 o 
  10   1   1      932.21      913.86     19.83 o 
  11   1   1       50.30       51.19      7.38 o 
  12   1   1      345.23      311.29     11.94 o 
  13   1   1      148.14      153.08     12.29 o 
  14   1   1      392.57      439.27     13.02 o 
  15   1   1      278.83      297.17     13.97 o 
 -14   2   1        3.68       -2.00      5.49 o 
 -13   2   1      356.62      393.93     12.19 o 
 -12   2   1      393.05      381.75     11.54 o 
 -11   2   1      313.66      311.34     12.00 o 
 -10   2   1       57.06       65.76     10.86 o 
  -9   2   1      134.58      133.29      6.66 o 
  -8   2   1       83.50       90.83      6.11 o 
  -7   2   1      421.46      431.38      9.83 o 
  -6   2   1       38.04       43.18      4.04 o 
  -5   2   1       89.36       81.84      4.50 o 
  -4   2   1     1560.05     1591.01     12.91 o 
  -3   2   1      765.88      733.66      8.07 o 
  -2   2   1      127.70      125.03      4.58 o 
  -1   2   1     1206.29     1213.03     12.04 o 
   0   2   1      438.72      417.96      5.66 o 
   1   2   1       76.70       66.71      3.17 o 
   2   2   1        0.12       -1.93      2.09 o 
   3   2   1      433.82      444.33      6.11 o 
   4   2   1      122.10      123.75      3.65 o 
   5   2   1      415.85      409.00      9.01 o 
   6   2   1      299.85      269.64      8.04 o 
   7   2   1      508.94      474.00     10.44 o 
   8   2   1      685.36      657.57     12.57 o 
   9   2   1        9.93        3.30      4.57 o 
  10   2   1      216.88      214.77     10.27 o 
  11   2   1      200.81      198.62     10.45 o 
  12   2   1        1.16        6.86      6.14 o 
  13   2   1       62.59       63.52      8.62 o 
  14   2   1       69.08       73.76      7.76 o 
 -12   3   1       25.02       23.87      8.13 o 
 -11   3   1       19.44       25.59      7.77 o 
 -10   3   1       25.51       11.11      6.78 o 
  -9   3   1       16.33        8.47      4.76 o 
  -8   3   1       25.24       28.15      5.22 o 
  -7   3   1      549.78      511.07     11.80 o 
  -6   3   1       26.38       30.40      5.15 o 
  -5   3   1       31.23       36.12      5.17 o 
  -4   3   1        1.80       -2.09      3.65 o 
  -3   3   1       24.26       28.72      3.86 o 
  -2   3   1       84.81       84.32      4.19 o 
  -1   3   1      123.45      136.45      4.43 o 
   0   3   1       63.79       77.32      4.77 o 
   1   3   1        0.34       -1.94      2.67 o 
   2   3   1      114.18      123.97      5.08 o 
   3   3   1      388.93      393.24      7.47 o 
   4   3   1      173.66      190.36      7.86 o 
   5   3   1       96.06      113.29      6.81 o 
   6   3   1      343.25      358.23     12.59 o 
   7   3   1       40.82       46.91      6.33 o 
   8   3   1      142.27      145.36      8.12 o 
   9   3   1        0.88        4.83      5.90 o 
  10   3   1        0.91       -0.19      5.47 o 
  11   3   1       11.13        5.68     10.22 o 
  12   3   1       16.97       19.11      7.53 o 
  -9   4   1      168.02      176.87     18.94 o 
  -8   4   1        3.27       -9.88      6.59 o 
  -7   4   1       10.17       -0.94      6.88 o 
  -6   4   1      434.28      419.40     14.63 o 
  -5   4   1      523.31      499.87     15.21 o 
  -4   4   1       27.84       28.29      5.28 o 
  -3   4   1      263.21      274.36      8.96 o 
  -2   4   1       15.19       18.53      5.04 o 
  -1   4   1      150.08      158.74      6.85 o 
   0   4   1      244.82      256.72      7.24 o 
   1   4   1        0.58       -0.03      4.13 o 
   2   4   1      233.29      232.79      8.63 o 
   3   4   1       45.56       48.61      5.79 o 
   4   4   1       81.93       86.20      7.66 o 
   5   4   1      174.64      179.78      8.39 o 
   6   4   1      181.05      198.94      8.78 o 
   7   4   1       11.85        4.02      5.92 o 
   8   4   1       98.42      115.77     10.52 o 
   9   4   1       47.82       41.82      9.04 o 
 -15   0   2      478.17      528.13     49.52 o 
 -14   0   2      734.93      707.49     35.49 o 
 -13   0   2       34.10       33.36      8.31 o 
 -12   0   2      957.09     1032.44     23.50 o 
 -11   0   2      445.08      381.52     10.60 o 
 -10   0   2       18.84       28.06      4.95 o 
  -9   0   2      166.34      178.63     10.38 o 
  -8   0   2      205.43      183.51      7.89 o 
  -7   0   2     2002.35     2059.53     39.50 o 
  -6   0   2     5465.46     6027.65     51.39 o 
  -5   0   2      919.61      923.66     11.09 o 
  -4   0   2     2605.92     2541.59     21.94 o 
  -3   0   2     2798.28     2988.20     24.33 o 
  -2   0   2      922.69     1010.70     12.64 o 
   0   0   2       96.90       92.36      2.63 o 
   1   0   2      567.84      600.45      7.40 o 
   2   0   2     2999.83     3231.17     25.74 o 
   3   0   2     1079.21     1140.32     11.68 o 
   4   0   2     1316.95     1336.20     14.04 o 
   5   0   2     2324.44     2411.87     22.76 o 
   6   0   2      611.42      572.64      9.78 o 
   7   0   2     3767.04     4132.33     37.34 o 
   8   0   2      399.76      367.28      9.30 o 
   9   0   2      558.46      547.56     11.84 o 
  10   0   2      138.66      156.17      7.90 o 
  11   0   2       22.12       14.38      6.38 o 
  12   0   2      195.00      207.63     12.05 o 
  13   0   2      154.14      177.51     11.84 o 
  14   0   2      326.29      334.40     23.76 o 
  15   0   2      404.97      448.12     27.96 o 
 -15   1   2       11.12       10.84      7.39 o 
 -14   1   2        3.64       11.12      7.78 o 
 -13   1   2       36.58       34.31      6.32 o 
 -12   1   2      906.96      899.76     13.56 o 
 -11   1   2      301.95      279.19      9.78 o 
 -10   1   2      911.35      960.70     18.71 o 
  -9   1   2        4.30        4.01      3.78 o 
  -8   1   2      142.01      145.47      5.47 o 
  -7   1   2      592.67      615.11      8.98 o 
  -6   1   2        9.36       12.56      3.15 o 
  -5   1   2      606.43      698.55      9.79 o 
  -4   1   2      104.98      130.91      4.22 o 
  -3   1   2      541.53      549.47      6.73 o 
  -2   1   2      593.01      605.06      8.18 o 
  -1   1   2     9181.84     9475.95     46.75 o 
   0   1   2     9729.61    10192.35     53.45 o 
   1   1   2     4147.37     4116.81     21.65 o 
   2   1   2     5801.95     5944.25     33.12 o 
   3   1   2       60.82       66.51      2.90 o 
   4   1   2        0.11        0.00      1.97 o 
   5   1   2      312.17      345.04      5.88 o 
   6   1   2      164.70      164.07      4.11 o 
   7   1   2      154.45      154.49      5.56 o 
   8   1   2      312.03      331.35      8.44 o 
   9   1   2      615.59      611.55     15.09 o 
  10   1   2      819.45      837.49     13.23 o 
  11   1   2       54.36       49.37      6.59 o 
  12   1   2      125.18      136.54     10.01 o 
  13   1   2      276.13      264.01     10.43 o 
  14   1   2       68.10       90.77     10.58 o 
  15   1   2        6.82        2.13      5.10 o 
 -14   2   2       85.78       90.44      9.47 o 
 -13   2   2       91.43      104.19      8.03 o 
 -12   2   2       97.00       77.51      7.08 o 
 -11   2   2       36.93       37.03      6.39 o 
 -10   2   2       69.39       67.60      7.49 o 
  -9   2   2       41.07       54.99      5.47 o 
  -8   2   2      366.84      331.36     15.57 o 
  -7   2   2      127.58      130.96      5.68 o 
  -6   2   2      192.12      187.94      6.26 o 
  -5   2   2      126.77      119.40      4.91 o 
  -4   2   2      224.35      209.11      6.29 o 
  -3   2   2      194.21      196.46      5.54 o 
  -2   2   2        3.32       -0.74      2.24 o 
  -1   2   2      589.37      596.57      6.87 o 
   0   2   2      744.40      791.75      8.37 o 
   1   2   2      577.14      570.13      6.14 o 
   2   2   2      949.78     1006.32      8.92 o 
   3   2   2        4.46        6.10      2.34 o 
   4   2   2       58.22       62.04      5.19 o 
   5   2   2      210.49      205.40      5.22 o 
   6   2   2       19.11       18.30      4.18 o 
   7   2   2      287.59      284.74      8.75 o 
   8   2   2     2142.78     2122.18     23.90 o 
   9   2   2        2.72        1.98      4.52 o 
  10   2   2       29.75       26.99      6.28 o 
  11   2   2      164.54      178.61     10.11 o 
  12   2   2       53.63       54.53      7.80 o 
  13   2   2        5.89       -3.77      6.77 o 
  14   2   2      201.81      202.15     12.32 o 
 -12   3   2      101.17      109.61     10.44 o 
 -11   3   2      414.72      394.48     14.62 o 
 -10   3   2      571.11      535.38     16.05 o 
  -9   3   2      276.60      259.50     14.05 o 
  -8   3   2      114.72      121.95      6.64 o 
  -7   3   2       13.97       19.55      5.12 o 
  -6   3   2        0.09       -2.67      4.01 o 
  -5   3   2        4.44        8.66      3.66 o 
  -4   3   2       56.12       63.33      4.56 o 
  -3   3   2       70.92       74.66      4.63 o 
  -2   3   2      357.06      345.81      6.53 o 
  -1   3   2      251.90      250.68      7.06 o 
   0   3   2      880.40      888.20      9.50 o 
   1   3   2      647.47      639.36      7.98 o 
   2   3   2       84.28       91.03      4.25 o 
   3   3   2      393.09      390.84      6.90 o 
   4   3   2      179.34      180.25      7.86 o 
   5   3   2       11.25       12.76      4.84 o 
   6   3   2        0.03       -0.51      5.52 o 
   7   3   2        5.26        9.33      5.05 o 
   8   3   2       13.89       11.28      5.40 o 
   9   3   2      651.90      633.36     14.35 o 
  10   3   2      194.95      208.41     10.02 o 
  11   3   2       91.43       95.48     13.69 o 
  12   3   2      269.35      268.83     28.34 o 
  -9   4   2       16.72       24.67      7.92 o 
  -8   4   2        8.57        4.60      7.18 o 
  -7   4   2        0.83        2.64      7.07 o 
  -6   4   2        0.04        7.40      6.49 o 
  -5   4   2      136.22      139.98     10.17 o 
  -4   4   2       58.54       64.20      7.93 o 
  -3   4   2       22.10       26.49      5.15 o 
  -2   4   2       50.58       61.97      5.98 o 
  -1   4   2       33.59       38.00      4.98 o 
   0   4   2       97.15      106.86      5.50 o 
   1   4   2      165.04      169.75      7.94 o 
   2   4   2       40.26       33.06      5.58 o 
   3   4   2       11.29        3.07      5.56 o 
   4   4   2       18.00       16.91      5.91 o 
   5   4   2       88.68      112.56      8.25 o 
   6   4   2       33.21       27.27      6.62 o 
   7   4   2        1.24       -1.30      6.09 o 
   8   4   2        3.26        0.97      6.04 o 
   9   4   2       14.91       26.91     10.59 o 
 -15   1   3       40.99       37.39      9.67 o 
 -14   1   3      177.12      201.52     13.73 o 
 -13   1   3      595.09      582.61     17.89 o 
 -12   1   3        3.80        5.13      4.12 o 
 -11   1   3      273.45      296.21      8.12 o 
 -10   1   3      544.91      522.46     10.52 o 
  -9   1   3      221.73      219.42      6.83 o 
  -8   1   3       63.82       72.81      4.02 o 
  -7   1   3       38.52       46.70      3.38 o 
  -6   1   3      164.71      174.88      5.26 o 
  -5   1   3      740.96      768.98      9.13 o 
  -4   1   3        6.93        2.88      1.99 o 
  -3   1   3       10.39        5.35      1.56 o 
  -2   1   3     7852.12     8096.25     43.93 o 
  -1   1   3      347.26      413.38      4.45 o 
   0   1   3      852.83      861.97      7.75 o 
   1   1   3     6177.00     6505.10     32.96 o 
   2   1   3     3263.48     3280.22     20.09 o 
   3   1   3      112.39      125.22      4.01 o 
   4   1   3      256.72      272.32      4.24 o 
   5   1   3       12.82        9.19      2.52 o 
   6   1   3      946.48     1010.51      9.40 o 
   7   1   3     1876.64     1953.24     17.16 o 
   8   1   3      641.10      574.26      9.82 o 
   9   1   3     1760.18     1712.87     21.84 o 
  10   1   3       50.91       45.33      6.21 o 
  11   1   3        3.18        2.36      4.92 o 
  12   1   3      244.68      237.32      9.46 o 
  13   1   3        3.03        4.18      4.44 o 
  14   1   3       27.43       17.62      6.42 o 
  15   1   3       55.70       56.15     10.46 o 
 -14   2   3       11.82        7.03      6.98 o 
 -13   2   3        4.63        9.93      6.59 o 
 -12   2   3       20.69       17.14      5.61 o 
 -11   2   3      219.74      259.91     14.17 o 
 -10   2   3      119.12      118.21      6.22 o 
  -9   2   3      230.71      218.11      7.50 o 
  -8   2   3      186.75      187.81      6.86 o 
  -7   2   3      679.01      664.05     10.17 o 
  -6   2   3      212.13      198.90      5.80 o 
  -5   2   3        3.18       11.19      2.83 o 
  -4   2   3     1579.16     1614.92     13.88 o 
  -3   2   3      303.01      291.51      6.87 o 
  -2   2   3       30.02       34.83      2.86 o 
  -1   2   3      550.79      586.27      6.72 o 
   0   2   3     1494.53     1478.06     12.21 o 
   1   2   3       66.14       63.11      2.88 o 
   2   2   3     2893.27     2914.84     18.48 o 
   3   2   3      414.66      365.71      5.37 o 
   4   2   3      392.35      400.53      6.14 o 
   5   2   3      458.49      432.34     10.01 o 
   6   2   3        1.82        3.33      3.89 o 
   7   2   3      496.28      469.56     10.74 o 
   8   2   3      358.95      323.61      9.65 o 
   9   2   3      330.99      330.32     10.06 o 
  10   2   3       82.04       82.91      7.84 o 
  11   2   3      520.64      491.83     14.61 o 
  12   2   3       76.60       84.42      8.68 o 
  13   2   3      626.90      687.67     18.19 o 
  14   2   3       43.82       54.22     10.90 o 
 -12   3   3        0.03        0.46      7.09 o 
 -11   3   3      191.99      195.40     11.94 o 
 -10   3   3       62.11       61.28      8.46 o 
  -9   3   3       37.34       30.74      7.20 o 
  -8   3   3       84.61       74.48      9.91 o 
  -7   3   3       66.28       58.34      5.69 o 
  -6   3   3       41.47       45.69      4.45 o 
  -5   3   3      226.54      230.61      6.78 o 
  -4   3   3       75.81       77.33      5.64 o 
  -3   3   3       28.59       30.44      4.60 o 
  -2   3   3       25.14       31.22      3.81 o 
  -1   3   3        8.17        5.39      3.53 o 
   0   3   3       67.86       76.28      4.14 o 
   1   3   3      329.44      323.07      6.07 o 
   2   3   3        0.17       -0.42      2.84 o 
   3   3   3      248.50      250.61      5.90 o 
   4   3   3        5.78        5.05      4.47 o 
   5   3   3       39.25       34.72      5.34 o 
   6   3   3       48.78       42.23      5.86 o 
   7   3   3      110.24      109.94      7.54 o 
   8   3   3      104.70      103.49      7.68 o 
   9   3   3       15.31       17.94      5.81 o 
  10   3   3      120.86      123.44      8.64 o 
  11   3   3        6.15       -4.49      6.63 o 
  12   3   3        0.79       -3.93      6.79 o 
  -9   4   3       20.02       15.56      7.78 o 
  -8   4   3      227.47      210.25     19.81 o 
  -7   4   3       60.04       51.55      8.22 o 
  -6   4   3       31.23       35.33      7.66 o 
  -5   4   3      398.95      382.65     13.63 o 
  -4   4   3      272.59      269.72     11.92 o 
  -3   4   3        1.45        1.23      5.15 o 
  -2   4   3       65.10       67.19      8.88 o 
  -1   4   3       41.73       45.12      5.19 o 
   0   4   3       41.75       38.48      6.39 o 
   1   4   3      168.34      154.81      8.89 o 
   2   4   3        0.35       -7.28      5.35 o 
   3   4   3      581.31      601.10     14.41 o 
   4   4   3       61.50       57.88      7.18 o 
   5   4   3       69.99       75.99      7.74 o 
   6   4   3      153.76      167.42      9.53 o 
   7   4   3      152.90      156.75      9.63 o 
   8   4   3      150.75      134.86      9.54 o 
 -15   0   4        0.46        2.07     13.59 o 
 -14   0   4       10.31       10.20      9.59 o 
 -13   0   4       43.63       63.07      9.54 o 
 -12   0   4      230.96      214.40     24.94 o 
 -11   0   4     2464.08     2377.81     36.38 o 
 -10   0   4      312.93      293.44     10.88 o 
  -9   0   4      977.00      945.18     15.85 o 
  -8   0   4     1049.51     1085.91     14.76 o 
  -7   0   4      213.89      191.87      6.33 o 
  -6   0   4       14.93        7.19      2.85 o 
  -5   0   4     4480.36     5037.65     41.00 o 
  -4   0   4       41.94       48.08      4.08 o 
  -3   0   4       15.28       17.79      3.19 o 
  -2   0   4     3649.53     3843.18     55.02 o 
  -1   0   4      398.42      391.64      5.74 o 
   0   0   4    19598.80    20945.21    160.64 o 
   1   0   4     6618.87     7041.31     92.36 o 
   2   0   4      676.08      678.57      8.43 o 
   3   0   4     3457.30     3470.14     25.23 o 
   4   0   4     3157.57     3444.10     29.21 o 
   5   0   4      724.01      909.46     11.64 o 
   6   0   4      233.15      263.76      6.95 o 
   7   0   4      151.42      156.52      6.40 o 
   8   0   4      838.52      852.24     13.58 o 
   9   0   4     1448.45     1471.35     19.58 o 
  10   0   4        0.18        3.14      4.36 o 
  11   0   4       23.93       23.01      5.36 o 
  12   0   4      539.43      555.12     17.16 o 
  13   0   4      328.18      281.13     21.98 o 
  14   0   4       50.96       43.28     14.24 o 
  15   0   4      319.08      398.33     27.03 o 
 -15   1   4      141.36      155.65     13.45 o 
 -14   1   4        7.63       23.48     11.16 o 
 -13   1   4      226.32      234.32     11.72 o 
 -12   1   4        0.09       -5.81      3.87 o 
 -11   1   4      212.96      195.06      7.16 o 
 -10   1   4       13.12        7.66      3.33 o 
  -9   1   4       77.77       78.15      5.01 o 
  -8   1   4       14.77       16.25      3.15 o 
  -7   1   4        3.10        0.61      2.71 o 
  -6   1   4        0.44       -3.04      2.35 o 
  -5   1   4     1115.60     1159.65      9.86 o 
  -4   1   4      567.16      589.16      6.65 o 
  -3   1   4      919.60      947.28      7.35 o 
  -2   1   4     1189.69     1185.08      8.95 o 
  -1   1   4      662.65      702.51      6.53 o 
   0   1   4      488.48      534.85      5.73 o 
   1   1   4     1531.60     1681.05     10.64 o 
   2   1   4       77.05       84.88      3.63 o 
   3   1   4       36.00       49.25      3.01 o 
   4   1   4      324.81      324.29      6.59 o 
   5   1   4        1.40        1.14      1.77 o 
   6   1   4      849.15      884.75      8.75 o 
   7   1   4       10.85        1.27      2.33 o 
   8   1   4     1362.98     1356.44     21.77 o 
   9   1   4        7.05       -1.90      4.38 o 
  10   1   4       67.27       70.67      6.59 o 
  11   1   4       15.92       10.74      5.99 o 
  12   1   4       14.90        1.61      3.96 o 
  13   1   4        9.00       10.85      5.16 o 
  14   1   4       22.38       21.02      6.47 o 
  15   1   4       36.72       27.07     13.63 o 
 -14   2   4       47.95       55.41      8.48 o 
 -13   2   4      106.36       99.14      9.45 o 
 -12   2   4      212.17      210.30     11.25 o 
 -11   2   4       80.53       75.30      6.67 o 
 -10   2   4        8.96        6.69      3.66 o 
  -9   2   4      874.73      782.86     12.45 o 
  -8   2   4      171.20      189.23      8.51 o 
  -7   2   4      106.56      110.45      6.61 o 
  -6   2   4      173.42      193.27      5.65 o 
  -5   2   4        1.29        4.72      2.60 o 
  -4   2   4      571.09      618.56      8.04 o 
  -3   2   4     1560.61     1643.94     13.58 o 
  -2   2   4      845.47      888.60      9.10 o 
  -1   2   4      700.18      732.05      8.27 o 
   0   2   4       99.85       89.81      6.92 o 
   1   2   4      442.06      452.31      9.41 o 
   2   2   4     5318.38     5560.97     32.44 o 
   3   2   4       51.42       55.75      2.85 o 
   4   2   4      175.35      199.42      4.30 o 
   5   2   4       29.77       28.02      3.34 o 
   6   2   4      109.63      111.00      6.22 o 
   7   2   4      106.62      102.71      6.39 o 
   8   2   4      998.76      932.67     15.35 o 
   9   2   4      537.45      536.93     12.30 o 
  10   2   4       11.15       12.17      5.89 o 
  11   2   4      311.93      303.64     19.45 o 
  12   2   4        0.11        1.59      6.70 o 
  13   2   4       58.82       49.19      8.48 o 
  14   2   4       52.09       60.50      9.05 o 
 -12   3   4        0.05        0.36      7.99 o 
 -11   3   4       13.74       21.04      7.61 o 
 -10   3   4      123.20      120.05     12.18 o 
  -9   3   4        0.76       -3.74      6.78 o 
  -8   3   4        0.16       -0.24      4.97 o 
  -7   3   4       68.67       58.72      9.90 o 
  -6   3   4      185.04      192.21      8.56 o 
  -5   3   4      664.69      644.67     10.02 o 
  -4   3   4      491.16      496.48      8.65 o 
  -3   3   4      865.09      864.16     10.96 o 
  -2   3   4      427.22      409.17      8.56 o 
  -1   3   4        2.15        2.00      3.17 o 
   0   3   4       88.72       92.25      4.69 o 
   1   3   4      138.18      158.92      5.76 o 
   2   3   4      441.73      435.25      7.37 o 
   3   3   4      242.40      243.82      6.63 o 
   4   3   4      120.43      130.09     11.20 o 
   5   3   4       79.66       83.89      8.59 o 
   6   3   4      636.76      609.13     14.10 o 
   7   3   4      305.88      303.62     10.47 o 
   8   3   4       58.15       78.32      7.24 o 
   9   3   4      227.92      235.45     10.26 o 
  10   3   4       76.59       66.61      8.06 o 
  11   3   4        0.09       -3.75      5.89 o 
  12   3   4        8.97       10.26      7.56 o 
  -8   4   4       26.44       17.58      7.76 o 
  -7   4   4       43.50       47.76     10.79 o 
  -6   4   4       12.28        5.86      6.56 o 
  -5   4   4       19.49       12.57      7.24 o 
  -4   4   4       13.66        1.52      5.42 o 
  -3   4   4        3.91        0.26      5.11 o 
  -2   4   4       50.32       49.12      5.32 o 
  -1   4   4        9.29       10.01      4.39 o 
   0   4   4        6.60        1.37      5.00 o 
   1   4   4       42.16       28.15     12.23 o 
   2   4   4        7.19        6.11      5.92 o 
   3   4   4       10.19       13.36      6.89 o 
   4   4   4       37.72       32.95      6.71 o 
   5   4   4       40.86       43.56      7.00 o 
   6   4   4        1.66       -2.69      5.77 o 
   7   4   4        1.41        1.75      6.17 o 
   8   4   4       23.52       17.08      6.81 o 
 -15   1   5       98.26      111.13     18.10 o 
 -14   1   5      561.75      585.11     24.62 o 
 -13   1   5       96.73       97.05      6.91 o 
 -12   1   5        0.08       -0.64      4.21 o 
 -11   1   5      121.47      143.98      6.41 o 
 -10   1   5      496.26      445.38      8.44 o 
  -9   1   5      448.39      433.40     10.25 o 
  -8   1   5      745.62      736.30      9.63 o 
  -7   1   5      262.88      231.22      6.06 o 
  -6   1   5      934.49      911.31      9.02 o 
  -5   1   5     3147.64     3433.98     22.07 o 
  -4   1   5      147.82      121.14      3.50 o 
  -3   1   5      145.38      141.90      3.48 o 
  -2   1   5      482.17      500.77      6.81 o 
  -1   1   5      762.42      823.93      8.44 o 
   0   1   5      362.45      391.54      5.28 o 
   1   1   5     6413.72     6883.74     42.34 o 
   2   1   5      912.86      872.37      9.10 o 
   3   1   5      883.85      869.21      9.54 o 
   4   1   5      220.28      163.69      4.96 o 
   5   1   5      443.44      437.17      7.22 o 
   6   1   5      519.66      491.53      6.38 o 
   7   1   5        0.20       -2.66      2.21 o 
   8   1   5        2.61        1.00      2.66 o 
   9   1   5      519.12      512.10     15.59 o 
  10   1   5        0.16        0.04      2.98 o 
  11   1   5       51.85       48.24      5.42 o 
  12   1   5      457.51      448.27     13.02 o 
  13   1   5      189.17      191.41      9.35 o 
  14   1   5      339.60      352.51     12.20 o 
  15   1   5      305.07      330.41     25.76 o 
 -14   2   5      236.58      219.12     14.67 o 
 -13   2   5        2.47        1.97      6.49 o 
 -12   2   5      624.35      593.25     16.50 o 
 -11   2   5        9.48        0.64      4.71 o 
 -10   2   5      433.16      420.45      9.96 o 
  -9   2   5      219.56      240.16      7.72 o 
  -8   2   5      230.24      228.22      7.33 o 
  -7   2   5       56.95       54.52      4.45 o 
  -6   2   5       19.13       19.77      3.16 o 
  -5   2   5       51.40       51.98      3.49 o 
  -4   2   5     1168.21     1211.58     11.40 o 
  -3   2   5     2821.53     2906.12     20.14 o 
  -2   2   5      131.89      158.73      4.40 o 
  -1   2   5     1162.95     1100.41     10.38 o 
   0   2   5      229.42      232.24      5.13 o 
   1   2   5      156.25      144.19      3.99 o 
   2   2   5       92.45       91.95      3.16 o 
   3   2   5      228.27      232.14      4.64 o 
   4   2   5      223.04      228.13      5.63 o 
   5   2   5      166.04      175.51      5.79 o 
   6   2   5      159.23      157.25      5.66 o 
   7   2   5      229.90      205.71      8.28 o 
   8   2   5      503.54      499.67     11.74 o 
   9   2   5      109.26      112.94      8.59 o 
  10   2   5      115.69      128.34      7.91 o 
  11   2   5      291.90      272.04     11.72 o 
  12   2   5       48.93       49.39     13.93 o 
  13   2   5       75.23       60.71      8.51 o 
 -12   3   5      294.47      280.91     14.13 o 
 -11   3   5       29.88       25.01      7.65 o 
 -10   3   5       66.78       61.84      8.73 o 
  -9   3   5       93.82       80.33      7.61 o 
  -8   3   5       45.15       44.31      6.36 o 
  -7   3   5       66.59       53.59      6.28 o 
  -6   3   5       48.07       52.03      6.07 o 
  -5   3   5       60.06       65.85      6.11 o 
  -4   3   5       21.76       17.25      4.78 o 
  -3   3   5      695.51      685.91     10.49 o 
  -2   3   5      573.28      549.49      9.70 o 
  -1   3   5      172.64      187.40      5.66 o 
   0   3   5       42.42       45.43      4.02 o 
   1   3   5       58.92       60.27      3.66 o 
   2   3   5      494.63      522.72      9.00 o 
   3   3   5      130.52      149.69      5.72 o 
   4   3   5      249.20      227.24      9.66 o 
   5   3   5        0.72        2.76      4.70 o 
   6   3   5       13.54       15.97      5.18 o 
   7   3   5      421.12      418.72     11.92 o 
   8   3   5      668.69      664.12     14.82 o 
   9   3   5      173.34      178.41      9.58 o 
  10   3   5      121.34      138.00     14.68 o 
  11   3   5        0.27       -8.38      5.59 o 
  12   3   5        1.40       -6.02      6.97 o 
  -8   4   5       11.21       -3.81      7.21 o 
  -7   4   5       41.58       59.08      8.66 o 
  -6   4   5       26.10       21.12      6.45 o 
  -5   4   5       74.06       88.77      7.94 o 
  -4   4   5      151.14      151.68     12.36 o 
  -3   4   5       59.16       71.56      6.99 o 
  -2   4   5      222.58      239.27      8.84 o 
  -1   4   5      170.92      170.30      9.10 o 
   0   4   5       49.96       55.91      6.67 o 
   1   4   5       20.70       28.68     12.29 o 
   2   4   5       65.62       81.45      9.05 o 
   3   4   5       18.35       19.99      6.26 o 
   4   4   5        2.62        9.45      6.15 o 
   5   4   5       26.74       28.77      6.71 o 
   6   4   5        0.23       -4.11      5.81 o 
   7   4   5      169.13      181.33     10.35 o 
   8   4   5      203.79      217.39     11.27 o 
 -15   0   6      429.32      470.16     19.54 o 
 -14   0   6      493.72      478.63     46.40 o 
 -13   0   6      361.11      354.83     16.08 o 
 -12   0   6      731.33      743.68     42.82 o 
 -11   0   6        5.77       35.56     10.86 o 
 -10   0   6      102.91      111.60      9.14 o 
  -9   0   6        0.12       -0.81      3.61 o 
  -8   0   6       78.70       74.29      9.93 o 
  -7   0   6      395.07      434.36      9.28 o 
  -6   0   6     1222.33     1362.83     16.39 o 
  -5   0   6      112.87       96.52      4.76 o 
  -4   0   6     3867.57     4202.26     43.11 o 
  -3   0   6      122.10      112.90      8.36 o 
  -2   0   6     1203.96     1236.83     30.17 o 
  -1   0   6     5247.72     5580.56     38.09 o 
   0   0   6      144.25      126.19      4.66 o 
   1   0   6      831.25      946.16     13.41 o 
   3   0   6      426.23      436.44      7.66 o 
   4   0   6      235.14      286.00      6.38 o 
   5   0   6     2045.17     2159.97     41.90 o 
   6   0   6        0.25        8.07      3.09 o 
   7   0   6     2160.91     2257.79     23.60 o 
   8   0   6      197.85      191.44      7.51 o 
   9   0   6     1174.97     1196.54     17.18 o 
  10   0   6     3666.83     3519.76     36.04 o 
  11   0   6      130.74      113.83      7.37 o 
  12   0   6       10.60       24.31     11.22 o 
  13   0   6      195.33      193.31     19.54 o 
  14   0   6      188.45      247.14     22.49 o 
  15   0   6      158.29      181.26     21.13 o 
 -15   1   6       30.49       35.20     14.39 o 
 -14   1   6       10.50        7.31      7.90 o 
 -13   1   6       23.53       33.88     11.12 o 
 -12   1   6      332.13      314.65      9.75 o 
 -11   1   6       13.20       16.89      4.05 o 
 -10   1   6        4.55       12.45      3.76 o 
  -9   1   6     1173.05     1142.98     15.60 o 
  -8   1   6      335.85      328.80     10.49 o 
  -7   1   6        8.54       14.82      2.58 o 
  -6   1   6      820.69      904.41      9.23 o 
  -5   1   6      828.04      988.39      9.33 o 
  -4   1   6       96.78      103.66      3.34 o 
  -3   1   6      412.35      461.01      6.83 o 
  -2   1   6      440.47      484.35      6.91 o 
  -1   1   6        0.05       -0.70      2.02 o 
   0   1   6      923.64      888.27     10.80 o 
   1   1   6        3.62        6.24      2.25 o 
   2   1   6     2714.32     2792.53     20.50 o 
   3   1   6      611.70      601.73      9.10 o 
   4   1   6      446.17      534.51      7.85 o 
   5   1   6      975.44     1026.08     11.43 o 
   6   1   6        8.02        6.09      2.86 o 
   7   1   6       16.74       17.50      3.82 o 
   8   1   6        4.14       -0.24      4.26 o 
   9   1   6       94.21      102.05      7.44 o 
  10   1   6       42.47       40.58      5.34 o 
  11   1   6      854.77      868.58     15.44 o 
  12   1   6       10.92        6.89      5.01 o 
  13   1   6        1.28       -2.97      5.18 o 
  14   1   6      229.95      238.99     15.96 o 
 -14   2   6        4.17       15.69      8.34 o 
 -13   2   6      197.91      157.84     12.74 o 
 -12   2   6      435.48      398.76     11.94 o 
 -11   2   6       10.65        9.65      4.58 o 
 -10   2   6       85.58       73.60      6.73 o 
  -9   2   6       81.23       90.54      6.77 o 
  -8   2   6        2.18       -0.73      4.22 o 
  -7   2   6        1.55        4.02      3.30 o 
  -6   2   6       51.75       52.99      5.05 o 
  -5   2   6      161.20      159.56      4.82 o 
  -4   2   6      583.26      598.84      7.67 o 
  -3   2   6        0.12       -1.05      2.18 o 
  -2   2   6      188.16      179.05      4.87 o 
  -1   2   6      751.66      775.92      8.55 o 
   0   2   6      129.12      149.55      4.50 o 
   1   2   6      598.02      666.45      7.75 o 
   2   2   6      233.12      252.05      5.96 o 
   3   2   6      439.31      499.42      7.65 o 
   4   2   6       62.14       58.45      3.75 o 
   5   2   6       59.52       54.16      4.19 o 
   6   2   6       43.01       46.83      4.65 o 
   7   2   6      370.35      370.32     10.93 o 
   8   2   6      284.05      295.51      9.68 o 
   9   2   6      264.79      254.95      9.47 o 
  10   2   6       51.39       46.93      6.33 o 
  11   2   6       50.69       64.09     10.52 o 
  12   2   6       22.12       17.68      6.93 o 
  13   2   6       23.47       23.14      7.47 o 
 -12   3   6        4.58        5.72      7.52 o 
 -11   3   6      280.51      283.54     13.64 o 
 -10   3   6      722.32      710.23     18.75 o 
  -9   3   6       58.93       63.80      7.10 o 
  -8   3   6      264.30      264.71     10.41 o 
  -7   3   6      334.11      329.84     10.71 o 
  -6   3   6      154.17      153.30      8.07 o 
  -5   3   6        4.93        3.99      4.63 o 
  -4   3   6      153.69      160.47      7.59 o 
  -3   3   6      122.09      118.17      6.72 o 
  -2   3   6      322.92      302.62      8.82 o 
  -1   3   6       10.83       12.13      3.25 o 
   0   3   6      169.66      171.95      5.79 o 
   1   3   6      345.42      368.55      7.29 o 
   2   3   6       32.88       27.41      4.06 o 
   3   3   6      699.54      684.93     10.31 o 
   4   3   6      868.25      852.77     15.36 o 
   5   3   6      148.62      157.16      8.26 o 
   6   3   6        6.18       14.21      5.46 o 
   7   3   6       30.47       35.53      6.14 o 
   8   3   6       11.78        8.03      5.61 o 
   9   3   6      565.94      539.58     14.14 o 
  10   3   6       28.15       15.02      6.55 o 
  11   3   6       16.34        8.88      6.47 o 
  -8   4   6        3.89       -2.87      7.05 o 
  -7   4   6        5.62       -6.75      5.85 o 
  -6   4   6       18.71        8.93      7.91 o 
  -5   4   6        4.90       -1.70      5.62 o 
  -4   4   6       57.44       62.71      7.45 o 
  -3   4   6       87.74       94.39      9.10 o 
  -2   4   6      178.46      199.50      9.55 o 
  -1   4   6       37.14       36.48      6.41 o 
   0   4   6       97.09      101.91      6.96 o 
   1   4   6        2.09       -5.36      5.22 o 
   2   4   6        0.12        6.61      6.74 o 
   3   4   6       13.51       25.25      6.59 o 
   4   4   6       58.64       52.05      7.42 o 
   5   4   6       59.93       57.68      7.65 o 
   6   4   6        2.72       -1.90      6.84 o 
   7   4   6       15.39       22.56      8.11 o 
   8   4   6       43.60       49.36      7.92 o 
 -14   1   7       29.18       30.27     12.04 o 
 -13   1   7      654.84      604.16     17.95 o 
 -12   1   7       17.11       22.47      5.18 o 
 -11   1   7      521.09      536.86     10.53 o 
 -10   1   7       35.30       43.35      4.49 o 
  -9   1   7       87.67       90.84      8.85 o 
  -8   1   7      330.22      304.61      9.44 o 
  -7   1   7      313.20      306.84      6.31 o 
  -6   1   7      107.92      115.44      4.35 o 
  -5   1   7      229.10      256.00      5.23 o 
  -4   1   7        8.95       21.94      3.61 o 
  -3   1   7       48.32       41.40      3.52 o 
  -2   1   7     4085.91     4199.29     37.07 o 
  -1   1   7      657.44      698.60      9.25 o 
   0   1   7     1572.07     1605.24     11.81 o 
   1   1   7      540.75      502.85      6.68 o 
   2   1   7      457.44      478.09      7.28 o 
   3   1   7      847.32      845.12     11.85 o 
   4   1   7      305.74      359.35      6.83 o 
   5   1   7       93.20      118.75      5.02 o 
   6   1   7      674.36      713.57     11.21 o 
   7   1   7      107.31      106.30      5.66 o 
   8   1   7      736.39      670.88     20.53 o 
   9   1   7     1561.33     1500.21     16.55 o 
  10   1   7      523.15      528.99     11.85 o 
  11   1   7      139.58      143.64      7.83 o 
  12   1   7        2.16        5.90      5.09 o 
  13   1   7        0.19       -4.73      6.40 o 
  14   1   7        6.86        7.31      8.65 o 
 -13   2   7       25.79       24.53     13.08 o 
 -12   2   7      234.49      249.25     10.21 o 
 -11   2   7       97.86       91.94      6.52 o 
 -10   2   7       60.81       82.84      6.99 o 
  -9   2   7      322.81      310.26     16.06 o 
  -8   2   7       53.67       52.82      5.79 o 
  -7   2   7      551.34      521.97     11.54 o 
  -6   2   7      181.45      173.59      7.42 o 
  -5   2   7       45.83       32.29      3.59 o 
  -4   2   7       44.03       40.24      2.92 o 
  -3   2   7     2370.07     2411.65     19.63 o 
  -2   2   7       10.77        8.34      2.47 o 
  -1   2   7      443.42      475.55      6.42 o 
   0   2   7      115.05      149.33      4.56 o 
   1   2   7        0.09        2.03      2.23 o 
   2   2   7     1144.72     1198.44      9.91 o 
   3   2   7      287.50      270.94      6.77 o 
   4   2   7      630.94      611.28      8.69 o 
   5   2   7      191.87      177.58      6.23 o 
   6   2   7     1008.52      972.09     12.80 o 
   7   2   7        7.84        1.57      4.36 o 
   8   2   7      550.03      526.36     12.21 o 
   9   2   7        5.64        8.33      5.02 o 
  10   2   7        0.08        1.55      6.32 o 
  11   2   7       65.92       64.22      7.80 o 
  12   2   7        5.55        8.87      6.51 o 
  13   2   7      141.62      147.12     14.70 o 
 -11   3   7       78.53       63.42      7.79 o 
 -10   3   7        6.45       -3.13      5.53 o 
  -9   3   7       30.28       18.15      6.02 o 
  -8   3   7       60.82       50.92      6.63 o 
  -7   3   7       43.89       49.86      6.38 o 
  -6   3   7       39.74       34.45      5.81 o 
  -5   3   7      106.60      112.19      7.14 o 
  -4   3   7      150.85      158.82      7.62 o 
  -3   3   7       52.39       49.09      5.35 o 
  -2   3   7       38.71       36.96      4.91 o 
  -1   3   7       37.54       43.30      4.51 o 
   0   3   7       70.79       73.09      4.55 o 
   1   3   7        2.33        3.66      4.24 o 
   2   3   7        4.20        7.32      3.88 o 
   3   3   7      228.48      234.55      6.90 o 
   4   3   7       93.23       98.85      7.19 o 
   5   3   7       84.17       85.03      8.33 o 
   6   3   7      178.15      170.60      9.87 o 
   7   3   7       23.15       13.00      5.47 o 
   8   3   7        6.59        0.01      6.00 o 
   9   3   7      390.00      389.24     14.52 o 
  10   3   7       38.22       38.80      7.09 o 
  11   3   7        1.75       -8.63      5.75 o 
  -8   4   7      145.54      131.86      9.76 o 
  -7   4   7       56.56       67.88      8.04 o 
  -6   4   7       22.83       25.75      6.57 o 
  -5   4   7       91.09       99.37     12.24 o 
  -4   4   7      392.58      376.75     15.16 o 
  -3   4   7      537.12      512.99     11.88 o 
  -2   4   7     1072.63     1063.13     21.74 o 
  -1   4   7       22.23       22.82      7.02 o 
   0   4   7        0.00        1.14      4.71 o 
   1   4   7       24.05       25.58      5.37 o 
   2   4   7        0.94        7.26      8.35 o 
   3   4   7      319.66      317.00     13.88 o 
   4   4   7      770.41      751.08     17.00 o 
   5   4   7      191.41      197.17     10.61 o 
   6   4   7       83.49       59.67      8.05 o 
   7   4   7      430.14      459.29     14.64 o 
   8   4   7      277.82      251.96     12.23 o 
 -15   0   8        0.32      -10.01     10.44 o 
 -14   0   8        3.92        9.78      8.09 o 
 -13   0   8       15.70       20.13     10.60 o 
 -12   0   8       55.96       29.47     11.90 o 
 -11   0   8       18.61       38.17     10.93 o 
 -10   0   8      580.78      563.04     12.38 o 
  -9   0   8       11.54       10.97      5.54 o 
  -8   0   8      557.56      538.25     11.32 o 
  -7   0   8     6455.02     6706.58     56.39 o 
  -6   0   8        2.46        6.74      3.44 o 
  -5   0   8     2008.21     2210.59     46.70 o 
  -4   0   8      179.98      184.51     27.49 o 
  -3   0   8       61.22       64.48      9.54 o 
  -2   0   8       79.58      122.73      6.96 o 
  -1   0   8     9177.04    10019.85     90.91 o 
   0   0   8      669.48      806.39     10.65 o 
   1   0   8     1016.22     1031.72     12.85 o 
   2   0   8     1893.44     1807.27     23.11 o 
   3   0   8     1831.17      801.75     20.43 o 
   4   0   8     6197.63     6645.52     55.15 o 
   5   0   8       60.36      108.09      4.79 o 
   6   0   8       68.39       64.39      4.45 o 
   7   0   8       32.05       38.95      4.93 o 
   8   0   8      549.58      562.85     11.14 o 
   9   0   8      320.56      361.66      9.82 o 
  10   0   8      591.57      530.19     24.55 o 
  11   0   8      230.78      223.92     19.07 o 
  12   0   8       48.10       74.43     14.49 o 
  13   0   8      688.14      637.32     30.55 o 
  14   0   8       73.91       72.94     16.04 o 
 -14   1   8       65.58       78.64     10.86 o 
 -13   1   8       63.63       71.99     10.97 o 
 -12   1   8      173.61      168.20      8.24 o 
 -11   1   8       67.71       50.39      5.67 o 
 -10   1   8       89.28       77.60      5.09 o 
  -9   1   8        0.86        5.06      3.24 o 
  -8   1   8       87.09       99.92      5.54 o 
  -7   1   8        0.40       -2.41      2.61 o 
  -6   1   8       12.03        8.81      2.91 o 
  -5   1   8      349.20      356.01      6.06 o 
  -4   1   8       96.56       97.08      4.63 o 
  -3   1   8      695.93      745.47     10.31 o 
  -2   1   8     1021.24     1085.62     11.18 o 
  -1   1   8        3.21        9.51      2.50 o 
   0   1   8      438.81      436.24      5.49 o 
   1   1   8      195.14      233.08      4.37 o 
   2   1   8      355.58      397.06      5.32 o 
   3   1   8      197.91      233.43      5.68 o 
   4   1   8     1000.79     1040.36     11.97 o 
   5   1   8       61.46       59.98      4.02 o 
   6   1   8      108.19      127.09      7.79 o 
   7   1   8      241.17      239.28      7.95 o 
   8   1   8       74.01       72.18      4.59 o 
   9   1   8      245.55      226.19      7.26 o 
  10   1   8      286.92      263.62      9.14 o 
  11   1   8      488.31      448.59     11.67 o 
  12   1   8       44.69       63.90      7.95 o 
  13   1   8       11.31        8.60      8.38 o 
  14   1   8        1.88       10.66     11.62 o 
 -13   2   8      122.71      130.77      9.55 o 
 -12   2   8       60.77       61.33      9.95 o 
 -11   2   8       19.05       12.62      5.13 o 
 -10   2   8      237.86      220.27     11.76 o 
  -9   2   8      618.05      521.81     14.56 o 
  -8   2   8      795.89      782.67     14.40 o 
  -7   2   8       20.40       19.26      5.41 o 
  -6   2   8      196.93      194.10      7.82 o 
  -5   2   8      169.23      170.36      7.11 o 
  -4   2   8      103.79      118.86      6.37 o 
  -3   2   8       63.35       73.28      4.99 o 
  -2   2   8      118.49      138.60      6.13 o 
  -1   2   8      183.18      180.56      4.51 o 
   0   2   8      643.43      632.27      8.16 o 
   1   2   8        9.42        9.11      2.48 o 
   2   2   8      561.65      607.34      9.16 o 
   3   2   8      885.17      929.69     13.70 o 
   4   2   8        0.15        1.58      2.94 o 
   5   2   8        0.23       -1.37      3.95 o 
   6   2   8      115.87      117.98      5.75 o 
   7   2   8        4.34        5.37      4.57 o 
   8   2   8      181.32      197.53      8.80 o 
   9   2   8        8.46        7.39      5.03 o 
  10   2   8      168.14      170.47      9.02 o 
  11   2   8      165.26      161.26     16.67 o 
  12   2   8       28.52       19.54      6.36 o 
  13   2   8       22.18       17.66      6.69 o 
 -11   3   8       57.18       59.00      7.76 o 
 -10   3   8      112.58      118.91      8.94 o 
  -9   3   8       61.76       63.40      7.34 o 
  -8   3   8       35.87       36.90      6.30 o 
  -7   3   8       16.92       16.23      5.55 o 
  -6   3   8       21.73       22.63      5.83 o 
  -5   3   8      198.29      196.16     11.73 o 
  -4   3   8       18.91       19.10      7.44 o 
  -3   3   8     1187.64     1163.20     16.57 o 
  -2   3   8      405.94      413.94      9.17 o 
  -1   3   8      566.05      593.38      9.66 o 
   0   3   8      247.78      248.90      6.71 o 
   1   3   8       44.50       49.93      6.33 o 
   2   3   8       31.61       39.79      5.30 o 
   3   3   8      398.66      386.83      8.47 o 
   4   3   8       36.50       38.44      4.99 o 
   5   3   8       64.14       72.19      6.87 o 
   6   3   8      251.37      244.80     10.08 o 
   7   3   8        0.17       -0.29      5.28 o 
   8   3   8      367.53      374.32     12.26 o 
   9   3   8      129.59      128.19      9.04 o 
  10   3   8      259.55      287.51     11.92 o 
  11   3   8       19.95       10.32      6.68 o 
  -7   4   8        0.38       -0.94      6.14 o 
  -6   4   8       23.31       12.57      6.34 o 
  -5   4   8       13.83       10.68      5.96 o 
  -4   4   8        3.85        7.12      5.88 o 
  -3   4   8       26.59       12.38      7.29 o 
  -2   4   8        0.97        4.10      6.67 o 
  -1   4   8       11.75       12.87      6.70 o 
   0   4   8        0.61       -1.00      4.85 o 
   1   4   8      109.95       98.27      7.06 o 
   2   4   8       10.19        2.32      9.27 o 
   3   4   8        7.95        7.82      7.03 o 
   4   4   8        0.52        1.42      7.10 o 
   5   4   8      270.85      267.06     11.90 o 
   6   4   8        3.54        0.25      6.40 o 
   7   4   8       17.83        6.99      6.79 o 
 -14   1   9      295.40      337.97     17.21 o 
 -13   1   9      171.70      207.22     14.08 o 
 -12   1   9      117.37      129.42      7.78 o 
 -11   1   9      264.77      249.93      9.58 o 
 -10   1   9        7.15        9.63      3.93 o 
  -9   1   9       93.06       90.32      5.96 o 
  -8   1   9     1234.16     1210.59     17.22 o 
  -7   1   9      492.30      486.98     11.31 o 
  -6   1   9     1515.45     1544.64     14.46 o 
  -5   1   9      178.01      184.49      6.29 o 
  -4   1   9     1153.51     1170.47     14.04 o 
  -3   1   9       82.54       66.25      4.26 o 
  -2   1   9       13.59       24.78      5.13 o 
  -1   1   9      113.00      113.56      4.20 o 
   0   1   9      130.25      154.76      4.73 o 
   1   1   9       74.82       86.17      3.17 o 
   2   1   9      126.07      133.34      3.72 o 
   3   1   9     1743.52     1802.22     18.20 o 
   4   1   9      110.95      104.63      4.60 o 
   5   1   9     1265.08     1239.01     13.74 o 
   6   1   9       18.22       23.52      3.32 o 
   7   1   9      484.17      456.72      8.48 o 
   8   1   9      226.88      199.61      6.83 o 
   9   1   9       26.18       22.63      4.25 o 
  10   1   9      129.51      130.92      8.60 o 
  11   1   9      151.77      159.30      8.13 o 
  12   1   9        1.38       -6.70      4.70 o 
  13   1   9       89.71       87.90     11.46 o 
  14   1   9      288.66      289.44     17.66 o 
 -13   2   9       11.46       20.15      6.27 o 
 -12   2   9      249.29      228.81     10.24 o 
 -11   2   9       36.97       31.82      7.74 o 
 -10   2   9      313.66      277.51     11.60 o 
  -9   2   9      228.48      251.65     11.53 o 
  -8   2   9      363.12      349.87     10.51 o 
  -7   2   9       56.82       51.70      5.71 o 
  -6   2   9       77.86       83.69      6.12 o 
  -5   2   9        6.69        4.42      4.07 o 
  -4   2   9      180.64      186.50      6.23 o 
  -3   2   9      338.00      356.11      8.72 o 
  -2   2   9      371.69      342.66      7.45 o 
  -1   2   9      384.87      376.07      6.97 o 
   0   2   9      455.81      426.93      7.93 o 
   1   2   9      423.56      443.46      7.73 o 
   2   2   9      151.04      132.88      4.80 o 
   3   2   9      133.81      131.70      5.64 o 
   4   2   9       43.03       53.92      4.13 o 
   5   2   9       51.47       49.39      4.68 o 
   6   2   9       87.69       92.43      5.55 o 
   7   2   9      111.31      127.93      7.44 o 
   8   2   9        0.55        0.14      4.77 o 
   9   2   9      374.68      384.93     11.43 o 
  10   2   9      229.42      239.81     10.17 o 
  11   2   9      145.01      172.08      9.24 o 
  12   2   9      260.25      278.71     11.41 o 
  13   2   9      104.51      110.44      9.03 o 
 -11   3   9       27.01       16.83      6.82 o 
 -10   3   9        0.54       -5.59      5.62 o 
  -9   3   9       41.49       31.91      6.49 o 
  -8   3   9        0.22        6.68      5.37 o 
  -7   3   9       31.96       25.68      5.85 o 
  -6   3   9        0.01        2.46      4.84 o 
  -5   3   9       31.96       20.71      5.22 o 
  -4   3   9      301.19      300.86      9.59 o 
  -3   3   9     1672.86     1658.45     20.51 o 
  -2   3   9      677.14      666.87     11.39 o 
  -1   3   9       73.66       78.12      4.80 o 
   0   3   9       24.60       19.08      5.78 o 
   1   3   9       28.37       28.95      5.22 o 
   2   3   9      174.48      178.53     11.37 o 
   3   3   9        2.77        0.19      3.90 o 
   4   3   9       62.12       61.22      5.60 o 
   5   3   9       87.16       93.73      7.43 o 
   6   3   9      395.98      368.47     11.75 o 
   7   3   9      297.00      312.95     11.26 o 
   8   3   9      129.94      137.16      9.04 o 
   9   3   9       50.12       57.08      7.53 o 
  10   3   9       13.43        7.37      6.40 o 
  11   3   9       29.41       35.64      9.34 o 
  -7   4   9       15.68       10.66      6.44 o 
  -6   4   9        2.26       15.32      6.22 o 
  -5   4   9      223.29      185.12      9.80 o 
  -4   4   9      117.82      124.27     16.48 o 
  -3   4   9       77.96       87.10      9.43 o 
  -2   4   9      386.68      401.17     19.11 o 
  -1   4   9      359.54      355.10     13.66 o 
   0   4   9        0.60       -6.05      5.16 o 
   1   4   9       39.73       45.67      6.34 o 
   2   4   9       19.06       35.17      8.14 o 
   3   4   9        1.54       -5.44      6.63 o 
   4   4   9        9.42        6.20      7.31 o 
   5   4   9      170.64      157.92     13.97 o 
   6   4   9      104.07      105.71      9.36 o 
   7   4   9       66.57       79.48      8.81 o 
 -14   0  10      196.28      230.37     21.75 o 
 -13   0  10      982.98     1021.87     37.66 o 
 -12   0  10      406.93      382.46     23.17 o 
 -11   0  10      286.28      310.26     21.15 o 
 -10   0  10     1100.42     1085.47     17.82 o 
  -9   0  10        2.36        1.38      4.26 o 
  -8   0  10      805.03      769.41     19.42 o 
  -7   0  10      323.43      335.17      9.65 o 
  -6   0  10       23.37       19.31      4.41 o 
  -5   0  10      143.95      148.38      7.92 o 
  -4   0  10      647.16      366.46     13.96 o 
  -3   0  10       89.47       66.59      6.37 o 
  -2   0  10      194.02      137.94      5.22 o 
  -1   0  10     4673.65     5028.81     45.04 o 
   0   0  10      284.70      305.42      8.62 o 
   1   0  10     1615.87     1610.05     28.57 o 
   2   0  10        0.41       -4.05      2.96 o 
   3   0  10      355.74      399.20     10.97 o 
   4   0  10       10.38        2.37      4.96 o 
   5   0  10      306.81      337.54     10.14 o 
   6   0  10     1109.07     1048.05     14.42 o 
   7   0  10      337.50      309.77      8.39 o 
   8   0  10      716.77      713.02     12.67 o 
   9   0  10      222.18      254.82     18.37 o 
  10   0  10     2130.81     1895.85     47.95 o 
  11   0  10       53.06       59.37     13.09 o 
  12   0  10        8.63       -9.89      9.55 o 
  13   0  10       19.18       22.96     12.94 o 
  14   0  10       15.27        4.75     12.52 o 
 -14   1  10       61.75       60.83     10.93 o 
 -13   1  10       17.21       14.78      8.38 o 
 -12   1  10       16.16        5.70      5.04 o 
 -11   1  10      113.17       96.98     10.60 o 
 -10   1  10       17.01        6.65      8.36 o 
  -9   1  10      520.94      481.52     11.15 o 
  -8   1  10      858.58      870.12     16.35 o 
  -7   1  10      272.18      283.50      8.02 o 
  -6   1  10      239.47      258.55      7.56 o 
  -5   1  10      411.05      388.15      8.65 o 
  -4   1  10       13.16       16.15      3.59 o 
  -3   1  10       31.10       29.62      4.27 o 
  -2   1  10      108.74      120.31      4.64 o 
  -1   1  10      580.12      671.67     10.01 o 
   0   1  10     1660.28     1728.95     13.29 o 
   1   1  10      264.66      272.87      4.98 o 
   2   1  10        6.39        4.62      2.59 o 
   3   1  10      314.02      304.86      7.55 o 
   4   1  10        2.53        0.93      3.23 o 
   5   1  10      146.48      162.60      5.89 o 
   6   1  10      401.93      408.46      7.76 o 
   7   1  10       35.18       30.61      3.85 o 
   8   1  10        0.92       -3.36      3.32 o 
   9   1  10       18.25       21.82      4.37 o 
  10   1  10       17.75       19.36      5.08 o 
  11   1  10      357.75      355.63     10.77 o 
  12   1  10       40.82       48.05      9.71 o 
  13   1  10       40.10       47.49     10.22 o 
 -13   2  10      159.02      159.18      9.57 o 
 -12   2  10      179.76      143.22      8.88 o 
 -11   2  10      118.15      113.55      9.12 o 
 -10   2  10        0.03       -7.95      5.30 o 
  -9   2  10       13.19       13.08      5.93 o 
  -8   2  10       23.13       26.61      6.05 o 
  -7   2  10      105.29       97.21      7.73 o 
  -6   2  10        1.76       -2.12      4.15 o 
  -5   2  10        0.02       -2.38      4.06 o 
  -4   2  10      579.98      574.75     10.22 o 
  -3   2  10       99.26       91.54      7.74 o 
  -2   2  10      384.66      365.95      9.50 o 
  -1   2  10       19.43       15.98      3.50 o 
   0   2  10      237.39      233.24      6.57 o 
   1   2  10      352.61      336.94      7.11 o 
   2   2  10       15.61       21.48      5.72 o 
   3   2  10       88.36       86.36      8.63 o 
   4   2  10      275.09      295.79     11.09 o 
   5   2  10       10.12        7.90      3.83 o 
   6   2  10       38.11       42.54      6.14 o 
   7   2  10     1084.25     1012.76     16.70 o 
   8   2  10       65.41       68.13      6.62 o 
   9   2  10      187.46      173.04      7.92 o 
  10   2  10        2.84       -1.50      4.78 o 
  11   2  10      399.47      392.01     12.31 o 
  12   2  10      181.37      186.81     10.06 o 
 -11   3  10       43.64       32.44      8.04 o 
 -10   3  10      143.00      136.45     14.78 o 
  -9   3  10       76.85       79.75      7.73 o 
  -8   3  10       51.60       48.51      6.77 o 
  -7   3  10      662.31      653.08     14.53 o 
  -6   3  10      315.70      300.46     10.38 o 
  -5   3  10       37.64       35.18      5.78 o 
  -4   3  10       86.53       93.14      6.76 o 
  -3   3  10        0.18       -4.37      4.25 o 
  -2   3  10      190.22      192.40      6.73 o 
  -1   3  10       17.01       13.14      6.61 o 
   0   3  10        0.75       -6.23      4.16 o 
   1   3  10       22.73       16.85      5.26 o 
   2   3  10      330.68      318.06      9.89 o 
   3   3  10       99.71      103.75      7.67 o 
   4   3  10      459.89      460.23     10.33 o 
   5   3  10      371.24      375.30     14.02 o 
   6   3  10      132.52      127.99      8.54 o 
   7   3  10       69.03       63.29     11.73 o 
   8   3  10        0.43        2.48      5.68 o 
   9   3  10      177.74      178.38     10.21 o 
  10   3  10        6.51        4.01      6.31 o 
  -7   4  10       39.16       45.11      7.54 o 
  -6   4  10      188.14      188.94     10.25 o 
  -5   4  10        0.14        6.89      9.40 o 
  -4   4  10        1.91       -0.81      6.96 o 
  -3   4  10       83.62       79.64     16.91 o 
  -2   4  10      150.90      133.91     10.59 o 
  -1   4  10        9.46        4.04      6.85 o 
   0   4  10        0.17        1.18      5.43 o 
   1   4  10       10.38       14.28      5.28 o 
   2   4  10        4.29       -0.95      7.33 o 
   3   4  10        1.44        0.66      7.05 o 
   4   4  10        8.15        7.74      7.53 o 
   5   4  10      106.77       85.97     10.19 o 
   6   4  10        1.68        2.63      9.66 o 
 -14   1  11      130.10      145.36     13.65 o 
 -13   1  11      121.83      122.56     12.35 o 
 -12   1  11      103.04      125.98      7.99 o 
 -11   1  11      429.25      414.79     11.48 o 
 -10   1  11      101.11      123.74     14.24 o 
  -9   1  11       67.19       82.33     12.46 o 
  -8   1  11        6.91       11.23      5.01 o 
  -7   1  11      499.38      511.26     10.44 o 
  -6   1  11      332.23      348.54      8.90 o 
  -5   1  11       79.29       76.04      5.20 o 
  -4   1  11      351.69      356.55      9.36 o 
  -3   1  11      495.48      484.54      9.36 o 
  -2   1  11       42.70       48.93      3.63 o 
  -1   1  11      516.64      560.03      9.99 o 
   0   1  11     2249.90     2276.05     32.32 o 
   1   1  11      967.09      919.07      9.25 o 
   2   1  11      421.04      368.57      8.48 o 
   3   1  11       49.07       49.24      4.29 o 
   4   1  11      490.99      493.91      9.85 o 
   5   1  11      339.25      338.46      7.85 o 
   6   1  11      300.26      268.95      6.80 o 
   7   1  11        3.59        6.15      3.39 o 
   8   1  11      474.95      457.69     10.55 o 
   9   1  11      148.43      144.29      6.56 o 
  10   1  11      249.88      270.21      9.58 o 
  11   1  11      653.69      592.18     20.25 o 
  12   1  11      119.67      154.28     13.14 o 
  13   1  11        2.11       -5.73      7.98 o 
 -12   2  11       29.84       30.47      6.42 o 
 -11   2  11       37.97       43.80      7.66 o 
 -10   2  11        0.21        2.85      5.86 o 
  -9   2  11      105.32      104.60      8.55 o 
  -8   2  11        0.13       -2.58      4.95 o 
  -7   2  11      364.24      350.03     11.93 o 
  -6   2  11        4.29        5.28      5.03 o 
  -5   2  11     1652.92     1614.83     23.20 o 
  -4   2  11        2.82        1.38      3.90 o 
  -3   2  11      640.21      641.47     13.52 o 
  -2   2  11      268.30      268.88      7.42 o 
  -1   2  11       25.63       21.80      4.58 o 
   0   2  11      126.21      125.11      5.42 o 
   1   2  11       58.81       61.60      4.24 o 
   2   2  11      209.83      211.03      7.80 o 
   3   2  11        1.07       -0.48      3.84 o 
   4   2  11      583.12      583.62     13.78 o 
   5   2  11       64.48       71.47      5.38 o 
   6   2  11     2021.90     1943.83     20.74 o 
   7   2  11       42.24       53.28      5.41 o 
   8   2  11        6.80       -3.69      4.40 o 
   9   2  11      228.77      216.25      8.68 o 
  10   2  11       12.23        5.98      5.43 o 
  11   2  11       19.10       13.20      5.95 o 
  12   2  11        5.12       -3.49      5.48 o 
 -10   3  11        5.16        5.96      6.75 o 
  -9   3  11       27.92       11.90      7.13 o 
  -8   3  11       18.64       10.15      5.74 o 
  -7   3  11       23.70       27.57      6.03 o 
  -6   3  11       36.97       37.65      6.15 o 
  -5   3  11       34.02       36.17      6.76 o 
  -4   3  11       56.60       51.11      5.97 o 
  -3   3  11       40.03       39.95      5.14 o 
  -2   3  11       40.78       39.22      4.52 o 
  -1   3  11       13.85       15.51      5.71 o 
   0   3  11      208.06      216.28      9.08 o 
   1   3  11       83.99       95.91      6.94 o 
   2   3  11        1.70       -2.33      4.55 o 
   3   3  11       32.79       42.55      7.06 o 
   4   3  11      136.14      127.81      6.94 o 
   5   3  11       98.51       81.80      8.66 o 
   6   3  11       11.31        7.74      5.63 o 
   7   3  11        8.84        6.42      5.95 o 
   8   3  11        2.87       -2.32      5.81 o 
   9   3  11       23.32        9.74      6.53 o 
  10   3  11       20.86       24.49      7.04 o 
  -6   4  11      135.05      132.44     11.70 o 
  -5   4  11       11.74        8.19      7.27 o 
  -4   4  11      337.51      318.68     14.34 o 
  -3   4  11      262.59      217.22     12.51 o 
  -2   4  11      186.31      168.91     11.47 o 
  -1   4  11      352.12      351.74     14.06 o 
   0   4  11       43.73       49.48      7.07 o 
   1   4  11       42.02       33.62      6.07 o 
   2   4  11       50.07       41.96     15.97 o 
   3   4  11      129.37      124.97     11.54 o 
   4   4  11      232.46      210.54     17.71 o 
   5   4  11      299.63      310.08     15.17 o 
   6   4  11        0.07      -10.43      6.95 o 
 -14   0  12       35.65       63.86     15.85 o 
 -13   0  12      210.21      215.71     20.88 o 
 -12   0  12      122.21       86.93     15.09 o 
 -11   0  12       33.21       29.45     12.28 o 
 -10   0  12       97.79      111.38     12.27 o 
  -9   0  12        5.82       -0.92      6.95 o 
  -8   0  12       55.51       53.81      7.25 o 
  -7   0  12     2297.43     2253.99     55.25 o 
  -6   0  12     2637.71     2623.23     37.53 o 
  -4   0  12      550.88      564.17     14.51 o 
  -3   0  12      195.21      202.55      7.23 o 
  -2   0  12      132.66      130.18     12.50 o 
  -1   0  12     2253.94     2573.10     25.66 o 
   0   0  12       22.17       19.02      3.41 o 
   1   0  12      286.20      275.55      7.85 o 
   2   0  12     1174.72     1191.45     16.47 o 
   3   0  12     1178.92     1147.86     16.77 o 
   4   0  12      261.52      314.16     15.47 o 
   5   0  12      689.73      695.72     14.84 o 
   6   0  12      311.92      313.04     10.94 o 
   7   0  12       83.16       88.51     11.15 o 
   8   0  12       72.56       83.13     12.18 o 
   9   0  12       55.99       39.89     11.39 o 
  10   0  12      194.42      172.47     17.46 o 
  11   0  12      100.00      103.52     15.83 o 
  12   0  12       86.89      105.77     16.49 o 
  13   0  12      149.63      118.67     17.84 o 
 -13   1  12        3.74        3.55      8.50 o 
 -12   1  12       75.83       92.48      7.46 o 
 -11   1  12      165.73      176.38      8.79 o 
 -10   1  12        5.93        3.20      3.05 o 
  -9   1  12       22.30       24.52      5.75 o 
  -8   1  12      412.08      409.97     12.09 o 
  -7   1  12        2.02        2.25      3.95 o 
  -6   1  12      712.96      691.33     12.24 o 
  -5   1  12       50.19       52.45      5.97 o 
  -4   1  12      439.19      436.24     16.75 o 
  -3   1  12        5.06        6.51      3.69 o 
  -2   1  12      556.86      573.89      8.32 o 
  -1   1  12       97.96      129.90      6.87 o 
   0   1  12      341.02      316.28      8.44 o 
   1   1  12      506.26      499.47      6.97 o 
   2   1  12       25.26       31.12      3.80 o 
   3   1  12        1.00       -1.06      3.17 o 
   4   1  12       14.08       11.89      3.84 o 
   5   1  12     1326.58     1307.27     17.01 o 
   6   1  12      324.23      354.00      8.50 o 
   7   1  12      478.32      466.33      8.81 o 
   8   1  12       27.22       23.83      4.10 o 
   9   1  12       82.14       73.41      5.55 o 
  10   1  12        1.07        4.17      4.81 o 
  11   1  12      200.66      212.08     14.42 o 
  12   1  12      185.84      184.21     19.80 o 
  13   1  12        3.79       17.38      9.10 o 
 -12   2  12       12.24        2.43      5.76 o 
 -11   2  12        2.56       -8.66      5.78 o 
 -10   2  12        0.08        6.17      5.98 o 
  -9   2  12        0.32        2.05      5.51 o 
  -8   2  12      303.19      295.92     15.22 o 
  -7   2  12        1.18        5.57      5.15 o 
  -6   2  12      112.09      110.13      7.95 o 
  -5   2  12     1665.47     1596.22     38.33 o 
  -4   2  12       47.07       43.82      5.08 o 
  -3   2  12      188.65      182.92      6.65 o 
  -2   2  12       48.13       42.74      4.42 o 
  -1   2  12       41.15       42.00      4.28 o 
   0   2  12      816.49      825.40     13.90 o 
   1   2  12      524.86      501.78     11.11 o 
   2   2  12      197.06      193.97      7.92 o 
   3   2  12      165.78      180.13      6.54 o 
   4   2  12      111.22      114.44      6.49 o 
   5   2  12       10.20       10.74      4.06 o 
   6   2  12      207.29      231.54      7.31 o 
   7   2  12        6.03        9.20      4.67 o 
   8   2  12        6.50       -5.27      4.38 o 
   9   2  12        3.40        7.19      4.81 o 
  10   2  12      126.17      131.02      8.33 o 
  11   2  12      118.88      118.59      8.55 o 
  12   2  12        3.71        9.27      6.03 o 
 -10   3  12      229.16      234.11     24.31 o 
  -9   3  12       49.83       41.86      8.02 o 
  -8   3  12        4.59        1.17      6.24 o 
  -7   3  12        0.34       -6.94      5.54 o 
  -6   3  12        0.11       -0.79      5.58 o 
  -5   3  12      138.76      117.24      8.79 o 
  -4   3  12       14.58       12.92      7.46 o 
  -3   3  12      336.63      327.22     10.47 o 
  -2   3  12       53.91       65.40      6.72 o 
  -1   3  12      816.29      814.58     29.12 o 
   0   3  12      447.95      437.92     11.84 o 
   1   3  12       18.55       19.59      5.43 o 
   2   3  12       23.93       32.20      5.56 o 
   3   3  12        0.83       -1.19      6.29 o 
   4   3  12        3.88        4.88      4.34 o 
   5   3  12      150.04      140.53     10.26 o 
   6   3  12      291.56      280.57     12.91 o 
   7   3  12        1.24       -8.07      5.38 o 
   8   3  12      187.69      200.12     10.68 o 
   9   3  12       25.57       42.77      9.95 o 
  -5   4  12       10.31       13.95      7.76 o 
  -4   4  12       37.41       36.52     12.01 o 
  -3   4  12       12.07        7.17      7.27 o 
  -2   4  12        4.58       -0.49      6.93 o 
  -1   4  12        8.14        3.79      6.86 o 
   0   4  12        2.44       -6.40      5.59 o 
   1   4  12       11.41        9.23      5.83 o 
   2   4  12        2.42       -1.31      6.94 o 
   3   4  12       15.60       17.75      8.23 o 
   4   4  12        0.23        2.33      7.68 o 
   5   4  12      113.89      123.28     12.04 o 
 -13   1  13      112.69      131.08     13.13 o 
 -12   1  13      497.33      531.36     15.66 o 
 -11   1  13       82.89       83.15      7.10 o 
 -10   1  13       43.90       30.43      5.36 o 
  -9   1  13       60.98       57.39      6.89 o 
  -8   1  13       59.09       57.87      6.86 o 
  -7   1  13      350.72      335.73      9.45 o 
  -6   1  13     2167.22     2204.82     23.75 o 
  -5   1  13        1.57       -4.29      3.77 o 
  -4   1  13      895.07      855.32     13.44 o 
  -3   1  13      576.40      575.84      9.73 o 
  -2   1  13        5.14        1.16      2.82 o 
  -1   1  13      260.83      249.88      6.10 o 
   0   1  13       49.64       55.80      3.11 o 
   1   1  13        8.14        3.46      2.34 o 
   2   1  13       15.57       14.68      4.88 o 
   3   1  13        0.12       -4.83      3.22 o 
   4   1  13      124.95      135.36      6.45 o 
   5   1  13      981.57      981.10     14.86 o 
   6   1  13       23.58       23.57      4.19 o 
   7   1  13      278.89      274.94      8.24 o 
   8   1  13      961.47      909.64     12.58 o 
   9   1  13        9.30        7.16      4.16 o 
  10   1  13       17.97       13.95      7.76 o 
  11   1  13       10.58       12.20      8.09 o 
  12   1  13       10.30        7.44      8.44 o 
  13   1  13       12.58       34.64     11.30 o 
 -12   2  13       53.79       45.38      7.04 o 
 -11   2  13      198.89      220.30     12.62 o 
 -10   2  13      331.89      333.86     17.21 o 
  -9   2  13      146.61      130.51     11.30 o 
  -8   2  13      223.59      238.83     11.25 o 
  -7   2  13       50.78       49.75      6.94 o 
  -6   2  13       28.01       31.88      6.10 o 
  -5   2  13        6.23        5.65      5.09 o 
  -4   2  13       38.41       38.13      6.27 o 
  -3   2  13      158.17      157.84      6.40 o 
  -2   2  13      132.44      127.75      5.94 o 
  -1   2  13      496.27      502.52      9.58 o 
   0   2  13      356.62      348.42      8.07 o 
   1   2  13      272.10      286.70      9.11 o 
   2   2  13      286.24      293.32      9.35 o 
   3   2  13       74.01       73.29      6.88 o 
   4   2  13       36.16       39.41     10.89 o 
   5   2  13       18.06       19.44      4.30 o 
   6   2  13       79.30       84.11      5.83 o 
   7   2  13        7.33        7.19      4.57 o 
   8   2  13       12.66        4.14      4.85 o 
   9   2  13       44.51       44.38      5.94 o 
  10   2  13      224.64      205.39      9.05 o 
  11   2  13      110.33      117.56     10.45 o 
  -9   3  13       19.43        7.17      6.94 o 
  -8   3  13      160.18      164.56     10.94 o 
  -7   3  13       91.05       85.59      8.76 o 
  -6   3  13        7.10       14.56      6.28 o 
  -5   3  13      134.96      130.99      9.37 o 
  -4   3  13       14.85       19.79      5.50 o 
  -3   3  13       21.46       16.90      6.65 o 
  -2   3  13        4.79        3.87      5.19 o 
  -1   3  13      286.94      269.96     10.31 o 
   0   3  13       90.91      101.69      7.48 o 
   1   3  13      207.30      187.68      8.94 o 
   2   3  13       32.38       31.56      6.99 o 
   3   3  13      121.42      109.43      7.58 o 
   4   3  13        0.07        9.26      4.68 o 
   5   3  13        2.03        1.24      6.42 o 
   6   3  13       15.16       15.00      6.96 o 
   7   3  13        1.17       -9.16      6.11 o 
   8   3  13       78.84       93.05      8.70 o 
   9   3  13       52.80       60.82      8.32 o 
  -4   4  13        9.21       13.50      7.92 o 
  -3   4  13        0.09        5.03      7.21 o 
  -2   4  13      144.16      134.02     10.91 o 
  -1   4  13       76.09       84.60      9.68 o 
   0   4  13       49.82       59.64      8.01 o 
   1   4  13       37.66       50.50      7.64 o 
   2   4  13       16.97       27.49      8.70 o 
   3   4  13      155.31      148.27     12.06 o 
   4   4  13       26.11       26.28      8.64 o 
 -13   0  14      718.48      750.17     34.39 o 
 -12   0  14      413.60      464.40     27.58 o 
 -11   0  14      179.86      193.35     19.39 o 
 -10   0  14      490.94      423.17     24.59 o 
  -9   0  14      429.95      440.81     12.63 o 
  -8   0  14       64.94       72.78      6.97 o 
  -7   0  14      588.26      594.44     15.87 o 
  -6   0  14     1172.21     1131.29     23.19 o 
  -5   0  14     1683.11     1625.61     27.09 o 
  -4   0  14       17.27       16.72      4.44 o 
  -3   0  14      248.99      246.31     10.01 o 
  -2   0  14      301.95      279.90      7.83 o 
  -1   0  14      694.60      742.06     12.26 o 
   0   0  14      224.77      240.33      8.23 o 
   1   0  14       41.57       45.13      4.78 o 
   2   0  14      970.32      935.82     16.85 o 
   3   0  14     1461.84     1428.19     20.00 o 
   4   0  14     1260.95     1261.85     19.33 o 
   5   0  14     1599.65     1590.98     27.98 o 
   6   0  14     1659.70     1639.42     39.61 o 
   7   0  14       78.73       83.19     12.14 o 
   8   0  14      593.26      578.46     25.31 o 
   9   0  14      467.79      392.30     22.77 o 
  10   0  14      121.83      136.66     17.04 o 
  11   0  14       34.56       21.17     12.65 o 
  12   0  14       58.33       58.64     14.92 o 
 -13   1  14        9.05       17.99      9.14 o 
 -12   1  14        8.79       -1.72      5.10 o 
 -11   1  14       67.92       65.80      8.19 o 
 -10   1  14       54.21       49.60      7.50 o 
  -9   1  14       51.52       48.69      6.90 o 
  -8   1  14       32.95       23.79      6.09 o 
  -7   1  14       37.04       29.45      5.03 o 
  -6   1  14      110.13      124.24      6.93 o 
  -5   1  14     1032.56     1004.24     15.25 o 
  -4   1  14       58.49       50.61      5.16 o 
  -3   1  14       34.85       49.78      4.51 o 
  -2   1  14        5.40        0.36      2.86 o 
  -1   1  14       17.51       22.14      3.27 o 
   0   1  14      285.50      291.54      6.66 o 
   1   1  14      220.41      226.06      6.26 o 
   2   1  14       78.90       87.56      5.17 o 
   3   1  14        1.04       -4.87      3.24 o 
   4   1  14      509.31      496.76     10.71 o 
   5   1  14       47.36       37.22      5.18 o 
   6   1  14       16.50       18.17      4.21 o 
   7   1  14      434.19      400.62      9.57 o 
   8   1  14       13.33        4.99      4.25 o 
   9   1  14       45.40       43.13      6.07 o 
  10   1  14       19.13        6.30      8.62 o 
  11   1  14        0.98        6.12      7.80 o 
  12   1  14       38.77       42.58      9.99 o 
 -11   2  14       79.21       89.49     11.73 o 
 -10   2  14       13.26       17.89      6.95 o 
  -9   2  14      195.62      207.72     11.31 o 
  -8   2  14       64.37       51.79      7.45 o 
  -7   2  14       43.96       48.27      7.06 o 
  -6   2  14      444.04      395.38     12.77 o 
  -5   2  14       26.25       22.00      5.97 o 
  -4   2  14       32.06       25.86      6.57 o 
  -3   2  14       32.04       34.60      4.59 o 
  -2   2  14      235.60      239.03      6.93 o 
  -1   2  14      160.94      151.31      6.29 o 
   0   2  14       15.29       -0.65      4.39 o 
   1   2  14      571.80      586.04     12.40 o 
   2   2  14      651.98      640.41     13.03 o 
   3   2  14       30.97       37.66      6.33 o 
   4   2  14       15.28        7.62      5.50 o 
   5   2  14       70.80       71.04      6.45 o 
   6   2  14       28.42       32.16      4.88 o 
   7   2  14      243.89      213.36      8.19 o 
   8   2  14        7.89       16.32      5.69 o 
   9   2  14      146.78      145.80      8.04 o 
  10   2  14       14.45       12.66      7.18 o 
  11   2  14       78.44       79.65      7.72 o 
  -9   3  14       65.99       50.31     11.26 o 
  -8   3  14        9.34       11.73      6.88 o 
  -7   3  14      445.36      442.71     18.67 o 
  -6   3  14      147.54      141.21      9.93 o 
  -5   3  14        3.35        0.55      5.23 o 
  -4   3  14      519.57      493.75     16.84 o 
  -3   3  14       57.13       53.99      8.17 o 
  -2   3  14        0.48       -3.86      4.88 o 
  -1   3  14       21.70       17.28      5.64 o 
   0   3  14        0.01       -0.47      5.02 o 
   1   3  14        0.03       -7.22      4.82 o 
   2   3  14      498.03      479.11     17.67 o 
   3   3  14       25.23       28.70      5.95 o 
   4   3  14      103.85      112.26      8.24 o 
   5   3  14       92.83      115.72     11.67 o 
   6   3  14       58.87       47.46      8.28 o 
   7   3  14      334.20      318.25     14.11 o 
   8   3  14       29.94       43.47      9.06 o 
  -3   4  14       76.12       72.09     10.58 o 
  -2   4  14       11.84       16.49      7.72 o 
  -1   4  14       53.63       55.28      8.98 o 
   0   4  14       14.35       10.02      6.42 o 
   1   4  14       55.50       54.14      9.97 o 
   2   4  14        8.43       11.40      8.00 o 
   3   4  14       17.20       31.76     14.32 o 
 -12   1  15       62.73       73.57      8.73 o 
 -11   1  15       36.10       32.46      7.22 o 
 -10   1  15      190.85      201.70      9.44 o 
  -9   1  15      170.01      199.08     10.54 o 
  -8   1  15       81.00       95.29      8.18 o 
  -7   1  15      134.56      146.83      7.70 o 
  -6   1  15        3.45       -6.22      4.15 o 
  -5   1  15      295.84      309.01      9.33 o 
  -4   1  15      357.69      343.29      8.51 o 
  -3   1  15       72.18       86.50      6.29 o 
  -2   1  15        0.45        0.10      2.93 o 
  -1   1  15        1.41       -1.46      2.85 o 
   0   1  15      165.71      194.29      6.03 o 
   1   1  15     1445.06     1345.26     16.62 o 
   2   1  15      749.69      769.39     14.37 o 
   3   1  15      337.21      360.70      9.18 o 
   4   1  15      401.82      396.55     10.00 o 
   5   1  15        3.94        8.62      4.34 o 
   6   1  15       10.25        9.77      4.16 o 
   7   1  15        8.21        5.16      4.01 o 
   8   1  15      156.77      161.59      7.44 o 
   9   1  15       41.23       54.44      7.32 o 
  10   1  15       11.91       30.95     11.69 o 
  11   1  15       28.49       26.72      9.10 o 
  12   1  15      339.04      398.99     19.10 o 
 -11   2  15        5.60        9.06      9.44 o 
 -10   2  15      205.07      237.37     12.45 o 
  -9   2  15        1.95        8.26      6.34 o 
  -8   2  15        1.39        2.14      5.77 o 
  -7   2  15       15.01        6.87      5.86 o 
  -6   2  15        2.30       -1.55      5.92 o 
  -5   2  15      768.69      749.53     23.79 o 
  -4   2  15      340.38      360.48      9.58 o 
  -3   2  15       26.45       22.84      4.47 o 
  -2   2  15      474.37      453.79      8.92 o 
  -1   2  15        2.54        5.10      4.46 o 
   0   2  15        3.76       -0.48      4.32 o 
   1   2  15      244.66      230.81      9.00 o 
   2   2  15        8.17       12.04      4.87 o 
   3   2  15      111.70      118.79     10.12 o 
   4   2  15       16.24       14.23      5.88 o 
   5   2  15       72.14       80.20      7.98 o 
   6   2  15      520.73      502.77     14.11 o 
   7   2  15      378.45      354.49     11.33 o 
   8   2  15        3.32        1.83      6.67 o 
   9   2  15      121.22      114.46     14.80 o 
  10   2  15       77.23       66.00      8.23 o 
  -8   3  15       41.88       33.16      7.75 o 
  -7   3  15        0.94       -0.78      6.34 o 
  -6   3  15       80.22       81.38      8.74 o 
  -5   3  15       33.63       27.07      6.19 o 
  -4   3  15      149.54      153.39     10.73 o 
  -3   3  15        9.12        4.72      6.35 o 
  -2   3  15       66.57       64.12      7.15 o 
  -1   3  15        5.27        3.63      5.39 o 
   0   3  15        5.75        5.10      5.59 o 
   1   3  15       41.70       43.79      6.45 o 
   2   3  15      148.84      138.39      8.68 o 
   3   3  15       24.83       16.86      5.77 o 
   4   3  15        7.58       13.49      5.81 o 
   5   3  15       19.45        7.37     12.02 o 
   6   3  15        0.02        0.91      7.86 o 
   7   3  15      100.15      115.95     10.71 o 
   8   3  15      227.34      236.47     13.70 o 
 -12   0  16       16.92       35.41     13.81 o 
 -11   0  16       54.84       60.60     14.72 o 
 -10   0  16        2.49       10.84     10.97 o 
  -9   0  16       61.74       65.78     10.30 o 
  -8   0  16      799.85      826.66     34.72 o 
  -7   0  16       57.68       67.15      7.00 o 
  -6   0  16     1576.35     1488.32     27.13 o 
  -5   0  16      283.57      304.17     20.32 o 
  -4   0  16      226.59      205.13     16.87 o 
  -3   0  16      834.89      761.37     27.69 o 
  -2   0  16       98.53      128.91      8.47 o 
  -1   0  16       28.26       29.05      4.31 o 
   0   0  16       16.22       10.90      4.81 o 
   1   0  16      253.84      261.51     14.16 o 
   2   0  16     1601.70     1659.10     25.64 o 
   3   0  16     1055.12     1025.82     17.48 o 
   4   0  16      243.99      250.77     10.22 o 
   5   0  16       97.60       91.91     10.73 o 
   6   0  16      911.94      886.96     21.90 o 
   7   0  16       70.73       66.91      9.46 o 
   8   0  16       36.97       34.14      8.87 o 
   9   0  16      306.05      275.74     15.31 o 
  10   0  16      134.13      136.66     12.75 o 
  11   0  16      236.78      249.75     16.14 o 
  12   0  16       33.51       22.15     13.13 o 
 -12   1  16        1.00       -6.78      7.83 o 
 -11   1  16      106.52      124.00     10.37 o 
 -10   1  16       58.85       58.54      6.79 o 
  -9   1  16      159.94      174.17     10.27 o 
  -8   1  16       26.25       15.49      6.88 o 
  -7   1  16      324.55      341.87     11.20 o 
  -6   1  16     1294.50     1253.34     18.25 o 
  -5   1  16      282.55      268.36      8.14 o 
  -4   1  16       61.61       75.71      6.76 o 
  -3   1  16       74.28       76.36      5.43 o 
  -2   1  16       75.21       88.38      4.84 o 
  -1   1  16        3.19       -2.99      3.02 o 
   0   1  16      169.22      157.87      6.15 o 
   1   1  16      437.96      443.18      8.95 o 
   2   1  16      285.57      251.70     15.44 o 
   3   1  16      798.28      799.52     16.46 o 
   4   1  16      753.46      749.20     13.41 o 
   5   1  16      404.24      395.99     10.64 o 
   6   1  16       24.40       19.84      4.48 o 
   7   1  16       39.47       26.91      4.92 o 
   8   1  16       11.43       17.18      5.69 o 
   9   1  16       17.21       16.24      6.60 o 
  10   1  16       43.84       17.64      8.36 o 
  11   1  16       84.72       95.09     19.67 o 
 -10   2  16        8.90       11.53      7.00 o 
  -9   2  16       10.43        4.00      6.32 o 
  -8   2  16        0.64       -4.38      5.78 o 
  -7   2  16       25.80       24.28      6.63 o 
  -6   2  16       22.12       22.21      7.38 o 
  -5   2  16     1198.74     1155.76     31.31 o 
  -4   2  16       55.69       63.90      6.98 o 
  -3   2  16       86.55       83.34      7.66 o 
  -2   2  16       30.60       29.38      4.91 o 
  -1   2  16       23.07       24.30      6.59 o 
   0   2  16      186.38      189.13      8.56 o 
   1   2  16      320.55      313.80     10.25 o 
   2   2  16        0.05        2.99      5.13 o 
   3   2  16       95.44       85.16      8.16 o 
   4   2  16        8.07        5.97      6.05 o 
   5   2  16       52.50       71.62      7.94 o 
   6   2  16       25.77       28.11      5.99 o 
   7   2  16        1.93        2.73      5.16 o 
   8   2  16       15.40        6.01     10.55 o 
   9   2  16       13.53       10.08      5.20 o 
  10   2  16       11.95        5.44      7.29 o 
  -7   3  16       14.60       17.29      7.46 o 
  -6   3  16       39.93       41.90      6.90 o 
  -5   3  16        8.66       -3.29      7.09 o 
  -4   3  16      269.95      287.76     16.29 o 
  -3   3  16      129.38      116.08     15.04 o 
  -2   3  16       22.24       22.10      6.17 o 
  -1   3  16      182.62      189.92      9.70 o 
   0   3  16      134.52      150.19      8.95 o 
   1   3  16       90.38       83.55      7.64 o 
   2   3  16        0.12        2.14      5.38 o 
   3   3  16      369.65      364.26     11.98 o 
   4   3  16        1.82       -0.98      5.51 o 
   5   3  16       36.47       43.75      8.42 o 
   6   3  16       21.38       12.10      7.68 o 
   7   3  16      110.41      149.04     19.77 o 
 -11   1  17      295.80      345.67     19.65 o 
 -10   1  17        1.67       -0.50      5.11 o 
  -9   1  17        0.88       -4.72      5.64 o 
  -8   1  17      184.38      196.34     10.76 o 
  -7   1  17       76.83       87.23      7.06 o 
  -6   1  17      182.38      191.73      9.52 o 
  -5   1  17      177.11      183.91      7.38 o 
  -4   1  17      468.86      438.40     10.63 o 
  -3   1  17      410.15      426.92     16.66 o 
  -2   1  17      130.95      135.45      5.67 o 
  -1   1  17       99.86      106.35      5.20 o 
   0   1  17       68.29       55.28      4.74 o 
   1   1  17       88.88       83.46      6.36 o 
   2   1  17      210.77      224.98      8.86 o 
   3   1  17      490.56      458.74     16.26 o 
   4   1  17       11.33       11.97      5.58 o 
   5   1  17       36.63       43.84      5.63 o 
   6   1  17       13.72       25.75      4.69 o 
   7   1  17      135.76      147.96      7.28 o 
   8   1  17      255.08      250.81     10.37 o 
   9   1  17      267.17      268.94     12.35 o 
  10   1  17       71.73       82.31     10.91 o 
  11   1  17       73.93       94.03     12.09 o 
 -10   2  17      111.49      123.27     15.05 o 
  -9   2  17      275.12      282.95     13.46 o 
  -8   2  17       67.05       75.92     12.95 o 
  -7   2  17       53.07       66.65     12.50 o 
  -6   2  17      138.27      139.73      9.75 o 
  -5   2  17        0.30       -0.36      5.70 o 
  -4   2  17       23.11       24.35      4.88 o 
  -3   2  17        3.75       -3.26      4.06 o 
  -2   2  17        0.51       -4.38      4.07 o 
  -1   2  17       71.35       77.08      7.07 o 
   0   2  17      279.65      252.39     11.77 o 
   1   2  17       10.65        6.43      4.83 o 
   2   2  17      232.19      243.28     11.44 o 
   3   2  17      183.25      197.13     10.70 o 
   4   2  17        0.87        5.46     10.93 o 
   5   2  17      356.04      360.68     25.48 o 
   6   2  17       10.37        4.19      5.50 o 
   7   2  17       56.22       56.39      7.44 o 
   8   2  17       26.09       17.48      9.55 o 
   9   2  17        0.81       -3.74      6.62 o 
  -7   3  17       13.66       12.41      6.60 o 
  -6   3  17       36.77       24.35      8.05 o 
  -5   3  17       18.74        9.07      7.31 o 
  -4   3  17      289.06      274.40     13.53 o 
  -3   3  17      320.45      297.07     13.77 o 
  -2   3  17        1.63       -1.56      9.09 o 
  -1   3  17       17.81       23.69      6.33 o 
   0   3  17       62.75       66.74      7.33 o 
   1   3  17        0.18        0.57      5.46 o 
   2   3  17        2.37       -5.24      5.25 o 
   3   3  17        4.87       -7.08      6.28 o 
   4   3  17       20.68       30.51      7.62 o 
   5   3  17       10.98        7.47      7.65 o 
   6   3  17       30.38       36.05      8.66 o 
 -11   0  18       44.47       63.16     15.42 o 
 -10   0  18      102.70      138.53     18.18 o 
  -9   0  18       26.66       17.90      8.66 o 
  -8   0  18      493.36      483.25     14.41 o 
  -7   0  18       22.77       26.69     13.09 o 
  -6   0  18     1098.34     1058.02     37.47 o 
  -5   0  18      766.60      708.67     28.81 o 
  -4   0  18      203.94      176.95     17.57 o 
  -3   0  18        0.74       -8.47      9.17 o 
  -2   0  18       55.77       94.88     14.24 o 
  -1   0  18      644.26      627.66     27.18 o 
   0   0  18        1.79        2.48      9.40 o 
   1   0  18        4.09        1.13      5.00 o 
   2   0  18       94.95      125.40      7.78 o 
   3   0  18     2842.64     2806.48     33.16 o 
   4   0  18        4.33        8.74      7.27 o 
   5   0  18      122.22      123.30     10.46 o 
   6   0  18       47.16       44.04      8.59 o 
   7   0  18      120.12      119.28     11.29 o 
   8   0  18      256.31      263.73     15.35 o 
   9   0  18      201.45      184.31     13.97 o 
  10   0  18      269.55      295.56     19.59 o 
 -11   1  18       14.07       10.23      5.50 o 
 -10   1  18       37.17       41.95      7.11 o 
  -9   1  18       24.76       22.34      6.96 o 
  -8   1  18      120.27      131.41      9.67 o 
  -7   1  18      237.10      246.33     11.71 o 
  -6   1  18        2.89        2.15      4.83 o 
  -5   1  18      168.32      154.55      8.18 o 
  -4   1  18      112.14      108.76      6.37 o 
  -3   1  18        0.02       -2.32      5.37 o 
  -2   1  18       24.72       27.47      4.30 o 
  -1   1  18        4.80        3.99      3.68 o 
   0   1  18        1.23        1.86      3.52 o 
   1   1  18       55.95       59.05      6.03 o 
   2   1  18       88.34       82.73      6.55 o 
   3   1  18        2.78        7.70      4.01 o 
   4   1  18      414.34      419.47     13.41 o 
   5   1  18      104.24      104.18      9.64 o 
   6   1  18       15.28        6.50      5.13 o 
   7   1  18       53.59       51.75      6.62 o 
   8   1  18       82.15       65.25      7.21 o 
   9   1  18        8.39        9.97      6.46 o 
  10   1  18       18.00       25.00      8.86 o 
  -9   2  18      277.47      265.59     13.56 o 
  -8   2  18       37.79       51.49      8.40 o 
  -7   2  18      198.56      195.66     11.38 o 
  -6   2  18      150.19      135.51      8.55 o 
  -5   2  18       70.89       60.55      6.31 o 
  -4   2  18       98.19      107.83      7.52 o 
  -3   2  18        1.27        3.11      5.02 o 
  -2   2  18       44.11       53.87      5.83 o 
  -1   2  18        0.22       -5.11      5.31 o 
   0   2  18       58.50       50.59      5.83 o 
   1   2  18        5.09       -0.10      4.83 o 
   2   2  18      569.91      514.55     15.36 o 
   3   2  18      219.41      202.48     11.13 o 
   4   2  18      450.34      467.07     20.20 o 
   5   2  18      108.76      118.75     14.63 o 
   6   2  18      129.66      152.17      9.21 o 
   7   2  18        4.14        1.84      5.41 o 
   8   2  18        7.81        3.43      5.72 o 
  -6   3  18       20.67       25.27     12.23 o 
  -5   3  18        2.20        2.98      9.82 o 
  -4   3  18      125.32      109.90     10.47 o 
  -3   3  18      111.77       96.40     10.13 o 
  -2   3  18      100.61      129.96      9.23 o 
  -1   3  18       35.03       34.60      6.75 o 
   0   3  18       31.10       25.80      6.48 o 
   1   3  18       51.82       55.05      7.42 o 
   2   3  18      137.98      152.76      9.45 o 
   3   3  18       22.42       19.71      7.47 o 
   4   3  18       53.20       48.38      8.52 o 
   5   3  18       76.84       82.84     10.34 o 
 -10   1  19       70.55       63.42      7.56 o 
  -9   1  19        0.64       -6.46      6.17 o 
  -8   1  19      314.60      336.67     13.51 o 
  -7   1  19      438.41      438.81     18.32 o 
  -6   1  19       11.84        5.33      5.19 o 
  -5   1  19      154.55      183.66      8.95 o 
  -4   1  19       22.46       12.52      6.80 o 
  -3   1  19      105.13       98.02      6.29 o 
  -2   1  19        9.76       11.53      4.03 o 
  -1   1  19        6.22        5.49      3.91 o 
   0   1  19        1.96        0.40      4.33 o 
   1   1  19      251.67      242.46      9.45 o 
   2   1  19      209.57      211.16      9.18 o 
   3   1  19      483.73      477.87     16.75 o 
   4   1  19     1048.03     1044.45     21.16 o 
   5   1  19       60.31       55.16      6.87 o 
   6   1  19       81.57       74.60      8.69 o 
   7   1  19        6.24       -0.78      6.32 o 
   8   1  19        1.70      -10.23      6.82 o 
   9   1  19       85.90       89.44     11.45 o 
  -8   2  19      111.78      111.35     10.20 o 
  -7   2  19      119.60      116.42      8.60 o 
  -6   2  19       65.08       70.10      7.48 o 
  -5   2  19       20.47       13.28      5.76 o 
  -4   2  19      210.88      202.77      9.71 o 
  -3   2  19        8.69        2.97      4.57 o 
  -2   2  19      161.01      145.89     15.03 o 
  -1   2  19      440.61      447.64     11.25 o 
   0   2  19        8.41        3.61      4.75 o 
   1   2  19        3.94       -1.38      5.31 o 
   2   2  19      221.68      237.50     11.82 o 
   3   2  19      203.69      213.94     11.53 o 
   4   2  19        1.26        0.26      6.09 o 
   5   2  19       37.45       34.70      7.36 o 
   6   2  19        7.62       10.76      5.91 o 
   7   2  19       50.15       33.92     14.16 o 
   8   2  19       62.86       73.37      9.51 o 
  -4   3  19      166.02      183.42     14.05 o 
  -3   3  19        6.31        2.56      8.36 o 
  -2   3  19        0.02       -2.68      7.01 o 
  -1   3  19        4.75        3.96      5.51 o 
   0   3  19        3.33       -0.86      5.80 o 
   1   3  19        0.07        7.30      6.47 o 
   2   3  19       52.01       55.23      8.99 o 
   3   3  19      305.21      306.18     14.24 o 
   4   3  19       14.20        7.81      7.35 o 
 -10   0  20      141.73      143.53     19.50 o 
  -9   0  20       44.15       33.54     13.54 o 
  -8   0  20      719.91      727.70     22.86 o 
  -7   0  20        3.54        6.33      7.64 o 
  -6   0  20       94.96      113.08     18.08 o 
  -5   0  20       83.23       84.44     15.55 o 
  -4   0  20      273.64      245.14     20.05 o 
  -3   0  20      633.70      549.80     26.92 o 
  -2   0  20      204.58      194.81     19.03 o 
  -1   0  20      101.94      101.86     15.55 o 
   0   0  20       23.16       24.44     12.45 o 
   1   0  20       75.79       45.98     13.32 o 
   2   0  20      846.43      846.77     33.90 o 
   3   0  20      574.66      550.07     28.24 o 
   4   0  20       33.19       31.93     13.39 o 
   5   0  20       93.01      121.53     11.12 o 
   6   0  20       96.12       87.32     10.47 o 
   7   0  20       68.31       77.33     10.57 o 
   8   0  20        0.38       -5.84      7.61 o 
   9   0  20       20.52        8.55      8.71 o 
  -9   1  20      286.29      301.23     13.75 o 
  -8   1  20       62.36       43.44     13.97 o 
  -7   1  20      112.69      124.94     10.02 o 
  -6   1  20       16.58       20.71      5.98 o 
  -5   1  20        1.26       -5.11      4.84 o 
  -4   1  20      123.93      130.57     15.70 o 
  -3   1  20       45.03       45.89      6.31 o 
  -2   1  20      296.12      272.38     12.58 o 
  -1   1  20       25.90       25.67      5.35 o 
   0   1  20      310.44      291.70     10.63 o 
   1   1  20        4.36        3.36      4.66 o 
   2   1  20      140.70      150.41      8.34 o 
   3   1  20      257.07      262.22     10.33 o 
   4   1  20       52.23       51.95     13.65 o 
   5   1  20      278.41      294.10     11.33 o 
   6   1  20       66.30       83.10     10.20 o 
   7   1  20        0.10       -9.17      6.11 o 
   8   1  20        9.07       -7.78      8.16 o 
   9   1  20      140.17      185.23     14.85 o 
  -7   2  20       21.28       18.91     12.15 o 
  -6   2  20      123.39      141.37     11.90 o 
  -5   2  20       25.08       18.19      6.04 o 
  -4   2  20       72.86       62.79      8.65 o 
  -3   2  20       77.22       93.90      8.13 o 
  -2   2  20       19.67       12.11      5.19 o 
  -1   2  20        1.51       -3.43      6.17 o 
   0   2  20        0.16        0.45      5.26 o 
   1   2  20       59.74       72.05      8.04 o 
   2   2  20       34.57       36.06      8.14 o 
   3   2  20      232.74      239.70     12.35 o 
   4   2  20      101.69      125.44     15.15 o 
   5   2  20       12.07       15.54      7.02 o 
   6   2  20       12.88       10.56      6.06 o 
   7   2  20        0.01       -0.35      6.18 o 
  -2   3  20       81.32       90.66     10.40 o 
  -1   3  20       80.83       97.77     20.40 o 
   0   3  20        9.14       13.82      7.30 o 
   1   3  20       73.88       72.18      8.16 o 
  -8   1  21      122.55      130.58     10.75 o 
  -7   1  21      164.55      178.93     11.55 o 
  -6   1  21       44.78       46.31      6.85 o 
  -5   1  21       21.51       15.08      5.69 o 
  -4   1  21      146.30      139.11      8.57 o 
  -3   1  21      296.71      272.03     12.12 o 
  -2   1  21      128.59      127.29      9.78 o 
  -1   1  21        0.06      -11.03      7.36 o 
   0   1  21      225.83      206.15     17.63 o 
   1   1  21       51.44       66.37      6.65 o 
   2   1  21       85.73       94.24      7.40 o 
   3   1  21       16.30       17.81      7.15 o 
   4   1  21       14.48       33.99      6.58 o 
   5   1  21       54.97       51.95      8.35 o 
   6   1  21        1.79        2.60      5.82 o 
   7   1  21       52.69       53.54      7.90 o 
   8   1  21       24.06       21.78     10.07 o 
  -6   2  21      267.03      260.35     13.22 o 
  -5   2  21        2.99       -5.33      8.08 o 
  -4   2  21      113.05      141.53     13.02 o 
  -3   2  21       13.50       17.87      6.70 o 
  -2   2  21       19.95       20.33      5.40 o 
  -1   2  21       14.73        9.74      4.65 o 
   0   2  21        7.11        0.46      5.30 o 
   1   2  21       30.20       45.68      6.89 o 
   2   2  21        1.01       -4.43      5.52 o 
   3   2  21      299.79      322.71     12.33 o 
   4   2  21        7.38       -3.91      6.41 o 
   5   2  21      406.11      383.84     15.22 o 
   6   2  21       21.01        5.92      5.67 o 
  -8   0  22       77.47       80.32     13.98 o 
  -7   0  22      266.73      306.23     17.45 o 
  -6   0  22        3.60       11.08     11.30 o 
  -5   0  22       77.08       96.81     16.42 o 
  -4   0  22      104.54       54.55     14.81 o 
  -3   0  22       92.57       74.09     15.49 o 
  -2   0  22      226.54      171.90     19.43 o 
  -1   0  22      432.16      374.88     24.68 o 
   0   0  22        1.05       -0.28     10.82 o 
   1   0  22      224.30      225.52     22.07 o 
   2   0  22      124.82      120.51     18.73 o 
   3   0  22       32.16       30.70     13.73 o 
   4   0  22      525.04      533.44     30.43 o 
   5   0  22       49.89       43.98     15.23 o 
   6   0  22      161.91      176.29     21.60 o 
   7   0  22       15.79        0.64     13.96 o 
  -7   1  22       92.54      115.27     10.44 o 
  -6   1  22      118.50      135.39      9.10 o 
  -5   1  22       11.90       12.71      6.83 o 
  -4   1  22        0.12       11.33      6.53 o 
  -3   1  22        2.64       10.16      6.42 o 
  -2   1  22       10.57       -0.17     12.66 o 
  -1   1  22        2.84       -6.17      8.00 o 
   0   1  22      118.75      114.45     12.54 o 
   1   1  22        3.79       -2.79     10.52 o 
   2   1  22        1.87        2.36      8.20 o 
   3   1  22        8.03       10.68      5.51 o 
   4   1  22      280.29      288.54     11.70 o 
   5   1  22        0.34       -4.00      5.35 o 
   6   1  22       13.01        8.97      7.45 o 
   7   1  22        1.42       -2.32      6.17 o 
  -5   2  22        5.44        0.95      9.03 o 
  -4   2  22       20.47       29.39     10.22 o 
  -3   2  22        0.08       -3.18      6.84 o 
  -2   2  22       37.82       23.23      5.87 o 
  -1   2  22        0.03        0.41      5.54 o 
   0   2  22       59.10       51.14     10.23 o 
   1   2  22        8.65        3.74      5.65 o 
   2   2  22       25.84       18.62      6.54 o 
   3   2  22      134.05      120.51      9.36 o 
   4   2  22      106.37       84.37      8.69 o 
  -6   1  23       84.36       89.13      9.84 o 
  -5   1  23      200.67      245.48     16.16 o 
  -4   1  23        1.79       -3.22      6.33 o 
  -3   1  23       70.60       66.97     11.15 o 
  -2   1  23       21.90       29.78      9.83 o 
  -1   1  23       78.13       78.31     22.22 o 
   0   1  23      213.93      211.44     15.64 o 
   1   1  23        9.37       -8.78      8.32 o 
   2   1  23        4.45       23.40      9.95 o 
   3   1  23       57.54       80.28     12.15 o 
   4   1  23      267.68      253.74     22.39 o 
   5   1  23       92.74       92.84      8.57 o 
  -3   2  23        0.57       -4.14      7.24 o 
  -2   2  23       41.16       50.99     11.25 o 
  -1   2  23      318.47      303.25     18.46 o 
   0   2  23      169.13      193.54     10.54 o 
   1   2  23        0.05        2.95      5.82 o 
   2   2  23       24.53       21.00      6.89 o 
  -5   0  24      132.16      141.40     26.80 o 
  -4   0  24      191.98      201.67     22.49 o 
  -3   0  24       78.08       84.02     16.80 o 
  -2   0  24      185.20      221.08     21.94 o 
  -1   0  24       36.24       29.89     14.11 o 
   0   0  24       23.14       23.00     13.62 o 
   1   0  24        1.20        4.52     12.77 o 
   2   0  24       16.65       28.32     14.41 o 
   3   0  24        4.79       -6.45     12.45 o 
   4   0  24        0.05       -3.63     12.88 o 
   5   0  24      490.45      542.77     32.95 o 
  -4   1  24        0.60        3.96      8.77 o 
  -3   1  24       40.79       37.65     10.31 o 
  -2   1  24      204.51      157.38     14.48 o 
  -1   1  24        7.43       12.68      9.63 o 
   0   1  24       41.59       43.02     10.85 o 
   1   1  24        9.01       23.68     10.01 o 
   2   1  24       21.23       18.51     10.08 o 
   3   1  24       52.74       52.84     11.83 o 
   4   1  24       22.54       28.81     10.52 o 
  -1   1  25        5.39        6.89      9.47 o 
   0   1  25       27.05       31.25     14.37 o 
                                                 
